# Supplementary material for: An Optimized Genotyping Workflow for Identifying Highly SCRaMbLEd Synthetic Yeasts
Source: ACS Synth Biol. 2024 Apr 10;13(4):1116–27. doi: 10.1021/acssynbio.3c00476 (PMC11036488; doi:10.1021/acssynbio.3c00476)
Supplement: Supplementary file 2 — sb3c00476_si_002.xlsx [file sb3c00476_si_002.xlsx]

## Sheet: loxTags overview
		# loxPsym	# loxTags	predictions failed	Duplicates*		# rox sites	# roxTags	predictions failed	Duplicates*		Reference used
	synI	63	62	1	9		-	-	-	-		yeast_chr01_3_24
	synII	273	269	4	27		-	-	-	-		yeast_chr02_3_26
	synIII	100	98	2	6		-	-	-	-		yeast_chr03_9_02
	synIV	481	472	9	2		-	-	-	-		yeast_chr04_3_71
	synV	176	171	5	1		-	-	-	-		yeast_chr05_3_43
	synVI	71	66	5	6		-	-	-	-		yeast_chr06_3_27
	synVII	382	378	4	3		-	-	-	-		yeast_chr07_3_60
	synVIII	189	185	4	12		-	-	-	-		yeast_chr08_3_35
	synIX	143	137	6	12		-	-	-	-		yeast_chr09_3_54
	synX	249	242	7	-		-	-	-	-		yeast_chr10_9_01
	synXI	201	195	6	-		-	-	-	-		yeast_chr11_3_38
	synXII	293	287	6	17		-	-	-	-		yeast_chr12_9_05
	synXIII	339	332	7	-		-	-	-	-		yeast_chr13_3_43
	synXIV	262	256	6	-		-	-	-	-		yeast_chr14_3_29
	synXV	401	394	7	1		-	-	-	-		yeast_chr15_3_45
	synXVI	336	329	7	-		-	-	-	-		yeast_chr16_3_43
	tRNA neochromosome	-	-	-	-		283	269	14	-		PRJNA351844
	total	3959	3873	86	96		283	269	14	-
	* at least one of the designed primers of a pair matches a primer of the loxTag before because of short distances between loxPsym

## Sheet: synI
	Target	Chr	Pair_Penalty	FWD	REV	FWD_Length	REV_Length	FWD_TM	REV_TM	FWD_GC	REV_GC	PCR_Size
	recomb_site_000500	syn01	4.14465	TATCCAGCTGAACGGTCTGG	AGGCTCATCCGAAGATCAGTTAG	20	23	59.176	59.679	55	47.826	469
	recomb_site_000996	syn01	3.87015	ACGAAAACTGTGCGAATTTTGTG	TTTGGTTGGGCTATGGCTCC	23	20	59.454	60.324	39.13	55	449
	recomb_site_003314	syn01	0.851172	ATTTGTGGAGGCACCCGTAG	AGAAATCTGCTGTGCATGCC	20	20	60.035	59.184	55	50	438
	recomb_site_003940	syn01	4.17028	ACACAGATACGTAAAAAGAACGCG	GCCGCTTTAATCACGCAGAG	24	20	60.143	59.973	41.667	55	346
	recomb_site_012921	syn01	0.144148	AATGCTTGACCAGGGAGACG	ATCTGCCGGTCTTGTGCTAC	20	20	60.036	60.108	55	55	348
	recomb_site_016318	syn01	0.974177	TGAGGACGGTTGGGAAAAGG	GCATCCGATTGTCTAGCAGC	20	20	59.89	59.136	55	55	461
	recomb_site_017196	syn01	0.146389	TGAACGGAGGGTTGTCTGTG	AGAAATGCGTTGCCGTTCAC	20	20	59.894	60.04	55	50	483
	recomb_site_021984	syn01	1.78304	GTGTCGGTGGCACTTCTTTG	CTTCTTGATGGTGGTGGCATG	20	21	59.692	59.525	55	52.381	472
	recomb_site_022836	syn01	0.293428	TTTACCTCTTCTGGCGGCAG	AGCACCCTAAGCAATCCAGG	20	20	60.036	59.743	55	55	403
	recomb_site_023025	syn01	0.293428	TTTACCTCTTCTGGCGGCAG	AGCACCCTAAGCAATCCAGG	20	20	60.036	59.743	55	55	403
	recomb_site_028435	syn01	1.23584	AAGCCCTCAGTACCAACGTG	AGCAGAGCCAAAGCGAATTTC	20	21	59.965	59.799	55	47.619	392
	recomb_site_031926	syn01	1.30963	TTACGTCAGGGTCCTTTGGC	AGGAGAAAGTCTTGCTCGACC	20	21	59.964	59.726	55	52.381	468
	recomb_site_033047	syn01	0.138874	TGCAAATGAGCGTGGTTTGG	ACCACCCACTGCATATCAGC	20	20	59.968	60.107	50	55	381
	recomb_site_035269	syn01	0.681471	ATACTGATGGGTGGCAGCAC	GCTCGATGCTAACGCTTCAG	20	20	60.107	59.426	55	55	461
	recomb_site_038264	syn01	0.138179	TCAGGCGAACGGTATCCATG	GATCCTATGGGTGACGGCTG	20	20	59.896	59.966	55	60	326
	recomb_site_042918	syn01	0.423061	AGCATTGGTGGTGTCCTAGC	CAAAACGGGTTTGGATCGCC	20	20	60.035	60.388	55	55	422
	recomb_site_046160	syn01	0.362595	AGAGGGGCAGATGTTCAAGC	TGTTAGACCCATGGCCACTG	20	20	60.035	59.672	55	55	468
	recomb_site_049132	syn01	0.20167	GGTAAAACAGCCATGCACCG	CCGACGACGAAAACGGAATG	20	20	60.109	59.908	55	55	469
	recomb_site_055493	syn01	0.78226	TTTGAAGAGCCCTCGGTAGC	AGACCGTTGCAGTGTCAAGG	20	20	59.751	60.533	55	55	424
	recomb_site_059926	syn01	0.287342	TGCTAGATCCGATTGGCTGC	AGTGGGAGCAGACATGGTTG	20	20	60.25	59.963	55	55	389
	recomb_site_061228	syn01	1.3136	CAACAGAGGAGGTAGAGGCAC	TTGGCTGGCTACAGGATTCG	21	20	59.794	60.108	57.143	55	439
	recomb_site_068198	syn01	1.31186	AAGGCTTTAAGAGGGGTGCC	TGTCTTTGCCAGGGAAGATGG	20	21	59.96	60.272	55	52.381	462
	recomb_site_068328	syn01	1.31186	AAGGCTTTAAGAGGGGTGCC	TGTCTTTGCCAGGGAAGATGG	20	21	59.96	60.272	55	52.381	462
	recomb_site_075000	syn01	0.701164	CCCGAATCATTTGAGGCACG	CTTCCCTTTCAGGCCTGTCC	20	20	59.622	60.323	55	60	470
	recomb_site_082106	syn01	0.708841	GGGAACTGGAGGAAAGTGGC	GCATGGCGTCTGATTGAACC	20	20	60.609	59.901	60	55	431
	recomb_site_086847	syn01	0.887253	TTCGCGTAAATCAACGAGCG	CTTGGGACATTGCCGACAAG	20	20	59.636	59.477	50	55	409
	recomb_site_089486	syn01	0.148973	GTGGACTAAGCCGGTTCTCC	TGGACAACGACGACGAGAAG	20	20	60.108	60.041	60	55	443
	recomb_site_091489	syn01	1.25957	CGTGTCGCCGTAACGTAAATC	TCCCCAACGACAAATTCCCC	21	20	60.008	60.251	52.381	55	500
	recomb_site_094291	syn01	0.146717	CCGTTTTTCGCAAGTACGGG	TGGTACTGTGCATGTGGACC	20	20	60.111	59.964	55	55	498
	recomb_site_099032	syn01	0.774043	AGCTGCTGATAGGGCACATC	TTTCCACATGGTGCGTTCAC	20	20	59.892	59.334	55	50	367
	recomb_site_105047	syn01	4.94801	GCGTATGTCAAAAGCGGACC	GAACGACATACCAAGCATTGTTTC	20	24	59.904	59.148	55	41.667	436
	recomb_site_107572	syn01	0.983577	TTGGCTGATGACGGTGTTCC	CGTGGAGGCGGAAATCAATG	20	20	60.605	59.622	55	55	497
	recomb_site_107716	syn01	0.983577	TTGGCTGATGACGGTGTTCC	CGTGGAGGCGGAAATCAATG	20	20	60.605	59.622	55	55	497
	recomb_site_109099	syn01	0.13048	CGATATCCACGGGTTGAGGG	CAAGGATAACGGCAACTGCG	20	20	59.966	59.903	60	55	404
	recomb_site_111420	syn01	0.418423	TCAACGACGACTTCCACCAG	GCATGAATGGCCTTGGTAGC	20	20	59.968	59.613	55	55	426
	recomb_site_112907	syn01	0.132345	CCCAAAGGAGGCAAGAGAGG	TCTACGGCGAGCGTTACTTC	20	20	60.035	59.902	60	55	364
	recomb_site_115034	syn01	0.33835	TGAGCGAAAGTTTGCGGTTC	ATGGGAAGGCAAATGGAGGG	20	20	59.693	60.032	50	55	438
	recomb_site_115168	syn01	0.33835	TGAGCGAAAGTTTGCGGTTC	ATGGGAAGGCAAATGGAGGG	20	20	59.693	60.032	50	55	438
	recomb_site_117658	syn01	0.201402	AGAGACGAGTTTTGGGCCAG	GGGACGTTCTTGAACATGCG	20	20	59.965	59.834	55	55	466
	recomb_site_118569	syn01	4.13489	ACGGTACAAGGGATGGATTCG	CAATTCCTCTTCACTGGTCGTC	21	22	59.862	59.003	52.381	50	469
	recomb_site_118784	syn01	4.13489	ACGGTACAAGGGATGGATTCG	CAATTCCTCTTCACTGGTCGTC	21	22	59.862	59.003	52.381	50	469
	recomb_site_119954	syn01	0.430433	CTCGAAGACCAGCAGAAGGG	CAGAGGCTGAAGGTCCAACC	20	20	60.108	60.322	60	60	389
	recomb_site_120233	syn01	0.430433	CTCGAAGACCAGCAGAAGGG	CAGAGGCTGAAGGTCCAACC	20	20	60.108	60.322	60	60	389
	recomb_site_127936	syn01	0.993617	CTTGCCTCGAAAACTTGGCC	CTGTCAAAGTTCCACTGGGC	20	20	60.039	59.046	55	55	466
	recomb_site_131810	syn01	1.06031	GGCTTCAACCAAACGTCCTC	AGCTAATAAGGTCCACCGCC	20	20	59.408	59.531	55	55	434
	recomb_site_134141	syn01	0.35502	TGTTCCCGTGGTGTCTAAGC	GGCAAATGAAACACCTGGGC	20	20	59.966	60.321	55	55	391
	recomb_site_134357	syn01	0.35502	TGTTCCCGTGGTGTCTAAGC	GGCAAATGAAACACCTGGGC	20	20	59.966	60.321	55	55	391
	recomb_site_136618	syn01	0.28693	CGATCTTCGGACGAGAGAGC	CACCCAACAATTTACCGCCC	20	20	60.042	59.755	60	55	405
	recomb_site_140467	syn01	3.21377	TGGGCTGGATTTGGTTAAGC	AACTGGGGTTGAGGAGGTAG	20	20	58.444	58.342	50	55	497
	recomb_site_140900	syn01	3.00184	CGACTACTACCTCCTCAACCC	TAGTTCACTTTCCGGGTCCC	21	20	58.977	59.021	57.143	55	479
	recomb_site_144488	syn01	0.777774	AGGGCATCATCATCGCAGAC	CCTGCATACCACTGGCAAAC	20	20	60.25	59.472	55	55	497
	recomb_site_144616	syn01	0.910933	GTTGAACGGTGTTAACGGCG	CCTGCATACCACTGGCAAAC	20	20	60.383	59.472	55	55	310
	recomb_site_155397	syn01	0.430785	CTCGTTGAAAATGGGGCAGC	AGTGCGAGCCTTTTACAGGG	20	20	60.109	60.322	55	55	337
	recomb_site_156437	syn01	0.337325	GACAAGAAGCAACGCTCACC	AGCTATCTCACGTTGGCGAG	20	20	59.764	59.899	55	55	471
	recomb_site_159726	syn01	0.42822	CAAGGCAGCCGAAATCGAAC	GGTTGTTTCTGTGCCACTGC	20	20	60.179	60.249	55	55	445
	recomb_site_160839	syn01	0.64729	TTGGCAATTCTCCGGTCACC	CAGCAAATGGGTCCAACACG	20	20	60.608	60.039	55	55	337
	recomb_site_161484	syn01	0.145297	TTCCCTCCACTTCTTTCGCC	TGTCATTCCGCACGTCCTAC	20	20	59.964	60.109	55	55	483
	recomb_site_164020	syn01	0.286547	TCGGCATCGGCTACATCATC	TTTTTGGTGCACGTTCGCTC	20	20	60.038	60.248	55	50	494
	recomb_site_167983	syn01	0.277324	TTGCCACCCCACTTGATACC	CCGGCATTCGCAATGGATAC	20	20	59.961	59.762	55	55	381
	recomb_site_179845	syn01	3.83575	CCACGATCTACCCCTGCTTC	GAATTCGAAGTGTTGTTTGCAGG	20	23	59.895	59.269	60	43.478	485
	recomb_site_180348	syn01	3.22252	GAACCATCGCCAACTTTTGC	CCACACCCACACATAACTTCG	20	21	58.582	59.196	50	52.381	456
	recomb_site_180391	syn01	3.22252	GAACCATCGCCAACTTTTGC	CCACACCCACACATAACTTCG	20	21	58.582	59.196	50	52.381	456
	Failed target predictions
	recomb_site_180693

## Sheet: synII
	Target	Chr	Pair_Penalty	FWD	REV	FWD_Length	REV_Length	FWD_TM	REV_TM	FWD_GC	REV_GC	PCR_Size
	recomb_site_000981	syn02	1.30202	CTTATGCGAGCAAGGGCAAC	ATCGCCAGAGGTTGTATCAGC	20	21	59.901	60.203	55	52.381	355
	recomb_site_008345	syn02	0.350684	GGGGATCGACGCTGAATACC	CAACCATGGTATGCATGCCG	20	20	60.32	59.969	60	55	478
	recomb_site_012278	syn02	1.83814	GCGAGTACGGAAGCGATTAAC	TAACCACCATGCCAGTTCGG	21	20	59.484	60.322	52.381	55	479
	recomb_site_014988	syn02	0.352962	GCTGGTGTCAATTCGGCAAG	AGTTCGAGCTCAGCTGACAG	20	20	60.11	59.757	55	55	397
	recomb_site_015216	syn02	0.352962	GCTGGTGTCAATTCGGCAAG	AGTTCGAGCTCAGCTGACAG	20	20	60.11	59.757	55	55	397
	recomb_site_019951	syn02	0.120935	CGCCGCTTGACGTTATCTTG	CAATCAGCGCGGAGAAACAG	20	20	59.975	59.904	55	55	449
	recomb_site_022190	syn02	1.86306	GATGCCTCCACCAAGCAAAC	AGGGTTATTGTTTGGCTGCAC	20	21	59.755	59.382	55	47.619	456
	recomb_site_024061	syn02	0.988583	AAGGGCTGGAAAGCAAACAC	AAAGAAAGCGCGAACAGAGC	20	20	59.247	59.764	50	50	303
	recomb_site_027817	syn02	0.073855	AGTGGGGCTGATATGCGATG	GCAGGGCCAAAACATGTCAG	20	20	59.964	60.038	55	55	408
	recomb_site_030160	syn02	0.280265	ACTTACGCCGCTGAAATTGC	CGTTATCGCATTGCTCGTCG	20	20	59.832	60.112	50	55	388
	recomb_site_030904	syn02	0.347677	CATTCTAAACGGGCGGCAAG	GATACCTCGACCGACTTGGC	20	20	59.901	60.249	55	60	315
	recomb_site_032940	syn02	0.547859	CGGTTTTACATGAAGCCGGG	CATTGCAAGTACGCCTGCTC	20	20	59.55	59.902	55	55	447
	recomb_site_034569	syn02	0.777975	ATAGTTGGTGCCACGGGATC	TTTGATTCAGCAAGCCACGG	20	20	59.82	59.402	55	50	419
	recomb_site_034662	syn02	0.777975	ATAGTTGGTGCCACGGGATC	TTTGATTCAGCAAGCCACGG	20	20	59.82	59.402	55	50	419
	recomb_site_043499	syn02	0.405434	GCATATTGTACGGCTGGTGC	GACAATGCTGGTGTCATCGC	20	20	59.692	59.902	55	55	456
	recomb_site_050536	syn02	0.499969	TGCCACACCAACGATACCTC	AGAGGACATCATGTCTGCGG	20	20	60.037	59.537	55	55	437
	recomb_site_056815	syn02	0.267484	TATGAGCTCGTCCGCATCAC	GCACAGCACACAGATGACAC	20	20	59.969	59.763	55	55	435
	recomb_site_063553	syn02	3.87691	ACAGCGGCAATAATTTGGGG	CTCTCTGACCTGTTCGTTTGTC	20	22	59.177	58.947	50	50	300
	recomb_site_068312	syn02	1.00638	AGGAGTACCGGTGGCAAATG	TGCTACGGGAGGTGGAGAAG	20	20	60.035	60.971	55	60	482
	recomb_site_072370	syn02	0.346561	GTGTTTTCCAGCAGACACCG	GCTGAAAGAAAGTGGGCTGC	20	20	59.692	60.039	55	55	368
	recomb_site_075918	syn02	0.136535	GATCCGAATGCAAAGACGGC	CAGAGAACGCCAGGAGAAGG	20	20	59.972	60.108	55	60	325
	recomb_site_077316	syn02	1.8543	GATGGAGCATGGTGCCAAAG	TAGGCATGCAAGCAATCAGG	20	20	59.541	58.604	55	50	317
	recomb_site_077588	syn02	1.86514	AGGAGACGGTGAACCTTTACC	TGACGAAACGGTAGAGGCAG	21	20	59.378	59.757	52.381	55	417
	recomb_site_080652	syn02	1.79273	TACAAAGGAGGGAGGTCGTG	CAGGCTGGATTGAAGGCAAC	20	20	58.737	59.471	55	55	322
	recomb_site_084388	syn02	0.478709	GGCCCTTCGTACGAGATGAG	ATCGACGCCTTGCAATTGAC	20	20	59.969	59.552	60	50	307
	recomb_site_089279	syn02	0.769172	GCATAAACTCGGCCAAGTCC	AGGGAAGTTGCTGAGCAGTC	20	20	59.267	59.964	55	55	475
	recomb_site_094087	syn02	3.04874	AGCTGGTCGAAATTTGGAGC	AGTACGCCAAGAAAAAGCAGG	20	21	58.831	59.12	50	47.619	399
	recomb_site_094244	syn02	3.04874	AGCTGGTCGAAATTTGGAGC	AGTACGCCAAGAAAAAGCAGG	20	21	58.831	59.12	50	47.619	399
	recomb_site_096714	syn02	0.346713	ACGCTGATCTGCTGAACTCC	CTTGGGTGTTAACGCTGCTG	20	20	60.108	59.762	55	55	340
	recomb_site_096834	syn02	0.346713	ACGCTGATCTGCTGAACTCC	CTTGGGTGTTAACGCTGCTG	20	20	60.108	59.762	55	55	340
	recomb_site_099242	syn02	0.363309	CCACCCCAAGCAAATTGAGC	ATCTCCTCAATATGGGCCGC	20	20	60.037	59.674	55	55	453
	recomb_site_099674	syn02	0.425655	TTGCGGCCCATATTGAGGAG	ATCGGAAGTCAAGGACGTGG	20	20	60.179	59.753	55	55	413
	recomb_site_103308	syn02	0.683258	GCAAAGACGAGGAGGAGGAG	CGAAGAATAAGCGGCGATGG	20	20	59.825	59.491	60	55	471
	recomb_site_106922	syn02	2.82802	CCCTCATTACTTGTATCGTGCG	AGCCAAACCCTATCCCAAGC	22	20	59.205	60.033	50	55	464
	recomb_site_111338	syn02	1.35551	TGGTGCAAGAGGAACGTAGG	GGCATAAGTCAATGGCCCTG	20	20	59.68	58.965	55	55	449
	recomb_site_112016	syn02	0.144907	AGGGCCATTGACTTATGCCC	AAGAAGCGCACAATGCCTTG	20	20	60.106	60.039	55	50	476
	recomb_site_117911	syn02	1.26513	ATCGCCGGCATCACTTATCG	ATGTATACAGGCACGCTCGC	20	20	60.667	60.598	55	55	432
	recomb_site_118332	syn02	0.430242	TATGGTGTGAGTGTGCGAGC	AGTTGAACGTGCCAAATCGC	20	20	60.39	60.04	55	50	412
	recomb_site_121691	syn02	0.897928	TGTCGACGATGGTTCCGTAC	GAACGCCGTTTTGGAGCATG	20	20	59.831	60.729	55	55	405
	recomb_site_122598	syn02	0.137941	GGAGTGCGAGACTGAAGACC	GAATATGGCGGCGTTTCCAC	20	20	60.109	59.971	60	55	315
	recomb_site_128183	syn02	0.639175	TTGGTAAAAGCACGCCATGG	AGGCCGGCGAAAACAAATTC	20	20	59.399	60.039	50	50	462
	recomb_site_131120	syn02	0.439589	TGCATGAAAAAGTCGCACGG	TCACTCCGGGGAAAAACTCC	20	20	60.041	59.601	50	55	417
	recomb_site_134555	syn02	0.145671	CTGTAAAACAACGACGGCCG	AGTGCTGATTTCAGGGAGGC	20	20	60.111	60.035	55	55	406
	recomb_site_134743	syn02	0.145671	CTGTAAAACAACGACGGCCG	AGTGCTGATTTCAGGGAGGC	20	20	60.111	60.035	55	55	406
	recomb_site_142986	syn02	0.623106	CGATGGGTACAGACTCGTCC	CTTTAAGCAGCACCAGCACC	20	20	59.619	59.758	60	55	438
	recomb_site_145700	syn02	0.643052	TAGAAGCCGCTGAAGGTGAC	TCCCTCTCTGTGCCTCTAGC	20	20	59.753	60.396	55	60	416
	recomb_site_147120	syn02	1.28032	AAGCAAAGTACTGCCACCGG	TCGCAGGTGCTGGTGTTATC	20	20	60.889	60.391	55	55	481
	recomb_site_151950	syn02	2.09017	ACCCCGAATACAACCAGTCC	CTGGTTGGAGAGACGGTAGAC	20	21	59.383	59.527	55	57.143	498
	recomb_site_153849	syn02	0.075584	AGAACAGAGCTGCTCGTGAC	AAGAACCCGCCTCCTTTCAG	20	20	60.039	59.963	55	55	351
	recomb_site_156297	syn02	0.349463	CCAGACAGAACAGGGAAGGC	TTCCAAAAGATATGCGCGCG	20	20	60.322	59.973	60	50	437
	recomb_site_159001	syn02	2.23658	TCCCGCAGAAACTACTACCG	GTCAGAAGACAACTCCGCAG	20	20	59.187	58.577	55	55	471
	recomb_site_162314	syn02	0.984502	TTCCGCCATCTTGGGTTTCC	GCGATGACCGGTGAATTGAC	20	20	60.611	59.626	55	55	461
	recomb_site_166134	syn02	0.135633	ACGACCAGCAGGAAATAGCC	CCCATCAACAATGTAGCGCG	20	20	60.108	59.972	55	55	423
	recomb_site_170430	syn02	0.285215	TGTCTTTGGAAAGCCTCCCC	AGGTTACTGACGATGACCGC	20	20	59.888	59.827	55	55	350
	recomb_site_171311	syn02	0.653302	ATATCCCACCCGCTTCCTTG	CCTACGACCACCGATGTTCC	20	20	59.526	60.179	55	60	336
	recomb_site_178020	syn02	0.213371	ACAAGGAGGCACTAACGACG	TAGTTTGACGCTCCGATGGG	20	20	60.039	59.825	55	55	469
	recomb_site_180244	syn02	0.27887	GCCTAAGGAAAGAGCCAGGG	CCCTCCATGAGCGCAAAAAG	20	20	60.107	59.828	60	55	384
	recomb_site_181530	syn02	4.94587	TGTTCAACAGATTGTGCCGC	CATTCCAATGGTTTGCAATTACCC	20	24	59.689	59.365	50	41.667	485
	recomb_site_186771	syn02	0.27809	GCAGTAAACCGGGCATGTTC	TTACCCCGATGTAAACGCCC	20	20	59.83	60.108	55	55	492
	recomb_site_189361	syn02	0.136522	GTAAAATCGCACAGGCCGTC	CTCGGCAAAGCAGGTTGAAC	20	20	59.904	60.04	55	55	444
	recomb_site_192802	syn02	0.415391	CAAAAAGGCCGTAGTCAGCG	GTGCTTTCAGTTTGTGGGGC	20	20	59.834	60.249	55	55	367
	recomb_site_195787	syn02	0.648572	AGGATCTGGGTTGTTGGTCG	TGAAATGGTGGAGTCGACCC	20	20	59.675	59.676	55	55	325
	recomb_site_196271	syn02	0.795838	AGGGTCGACTCCACCATTTC	ATACAGGAGGTGCCATGCAG	20	20	59.386	59.818	55	55	482
	recomb_site_200260	syn02	0.216207	ACTCTGTCGCCTTGGCTATG	ACGATGTTTTTCTTGCCGGC	20	20	59.823	60.04	55	50	408
	recomb_site_204114	syn02	0.893172	GGAGTTCGTTTCATCAGGCG	ATGTCAGACGCGAAGGAGTC	20	20	59.278	59.829	55	55	473
	recomb_site_204639	syn02	1.56984	ACTCCTTCGCGTCTGACATC	GGAAGAAATACACTGCAGCCG	20	21	59.829	59.602	55	52.381	357
	recomb_site_212907	syn02	0.771681	TGAGAAAGCACGCTCGTAGC	GCCAAGACTGCCAAAGCTTC	20	20	60.733	60.039	55	55	435
	recomb_site_214441	syn02	0.852496	ACATCAACCTCCGTCGATGG	CCCTTCGGAGGCTGATAGAC	20	20	59.824	59.323	55	60	493
	recomb_site_214734	syn02	2.14212	AGGGTCTAGTCTATCAGCCTCC	AAGGGCCTTGGGATGATGTG	22	20	59.891	60.033	54.545	55	362
	recomb_site_215627	syn02	0.493032	GGGTTTGGAGCTGTTTTCGG	ATGTTATCGGAGGCCTGCAC	20	20	59.686	60.179	55	55	400
	recomb_site_216586	syn02	0.906769	GTGTTCCCGATGTCAAGCAG	TCATGCAAGAAGGGCTCTCG	20	20	59.201	60.108	55	55	492
	recomb_site_221916	syn02	1.45155	ATCTGATGCTCGTTCTGCCC	GCCTCCTTTTTACCCTTGCAC	20	21	60.179	59.728	55	52.381	410
	recomb_site_226223	syn02	4.14764	CCATCACAATTGGGAATTTGCC	GCCGCATGGTTTAGGATAGC	22	20	58.727	59.125	45.455	55	467
	recomb_site_230310	syn02	2.19546	TCCGTATGGTAAGCAAAGGGTC	TTGCCTGTGCTTTTCCGTTG	22	20	60.093	59.898	50	50	478
	recomb_site_234529	syn02	0.492575	CCAACTTGGCTGCCATTCAC	AGACACCTACCACGTATGCG	20	20	60.038	59.545	55	55	473
	recomb_site_236488	syn02	1.38526	TTTGAACCGCACTCTGAGGG	CTCCCACAGTAGCGAAAGAGG	20	21	60.25	60.135	55	57.143	405
	recomb_site_236793	syn02	0.996749	TCCTCTTTCGCTACTGTGGG	GGGACGCTGAATTTGATGCC	20	20	59.104	59.899	55	55	461
	recomb_site_237812	syn02	1.30544	TCAAATACACCCGGGACTGC	ACCTGCTCGTTCATATACGGC	20	21	60.036	60.27	55	52.381	438
	recomb_site_240776	syn02	0.652891	GCCAATATTCCCGTCCCTCC	ACACTGAGGGGAAGAAAGGC	20	20	60.251	59.598	60	55	468
	recomb_site_241117	syn02	0.43869	TGCCTTTCTTCCCCTCAGTG	AGCACGGAGGTCACAATGAG	20	20	59.598	60.037	55	55	461
	recomb_site_244631	syn02	1.5869	CTCCGTTCAAGTCGACAACC	GCTCCTTTGAATGCGACTGG	20	20	58.862	59.551	55	55	332
	recomb_site_246491	syn02	1.09404	GTAACGAAATGAACTCCGCGG	ACGGTGAAACTTACGGGTCC	21	20	59.94	59.966	52.381	55	352
	recomb_site_250886	syn02	0.574006	GTTCACTTGGTTCCAGGGGG	TAAGACGTCAACTGCCCCAC	20	20	60.54	59.966	60	55	500
	recomb_site_253657	syn02	0.557571	AAAGGACAAGGGCTGGTTCC	GGGCTTCAAGTTCGCATAGC	20	20	60.179	59.621	55	55	496
	recomb_site_254618	syn02	1.21966	AGTGGCATATTCGGAGTCCC	ACGAGAACTATTGCGGGAGG	20	20	59.241	59.54	55	55	464
	recomb_site_254802	syn02	1.21966	AGTGGCATATTCGGAGTCCC	ACGAGAACTATTGCGGGAGG	20	20	59.241	59.54	55	55	464
	recomb_site_260765	syn02	0.767625	CACGTGATGTCAAGCCCAAC	AGCAATCTCGCGAGTGGATG	20	20	59.762	60.529	55	55	470
	recomb_site_261123	syn02	0.637603	AATCCGATGCCATCCACTCG	TTTCCTTTTTCACCTGCGGC	20	20	60.25	59.612	55	50	433
	recomb_site_263353	syn02	1.30898	ACATTGAAGGGTCGACGTCC	CCAAAGGGTACTGGGTGACTG	20	21	60.038	60.271	55	57.143	424
	recomb_site_264935	syn02	0.339754	GCAGATCCGAGCCTTCTCTC	AAACGCGCTGTTGAAGAAGG	20	20	59.968	59.692	60	50	469
	recomb_site_270501	syn02	0.353579	AACGTGGGCCTTAGCTAACC	TCACTTCTCACTGTGCGTCG	20	20	60.036	60.318	55	55	408
	recomb_site_271839	syn02	0.411834	GGCCAAGCTACTCAAAAGCG	TCAAGAGGCAGTCGTTACCG	20	20	59.831	59.757	55	55	306
	recomb_site_275542	syn02	1.11352	TGTGCAGCTAGTAACGCCTC	ACAGCCGTTCACGTAAAAACG	20	21	60.109	60.005	55	47.619	439
	recomb_site_276915	syn02	0.643227	AACGGCAAGGTGAGCAGTAG	TTGGGGTGGCTTGAGAATCG	20	20	60.321	60.322	55	55	416
	recomb_site_279761	syn02	0.771659	TTCATGACGAGGATAGGCGG	CCTTGCCGAGCTTGATTTCG	20	20	59.326	59.902	55	55	500
	recomb_site_281279	syn02	0.496136	CCCACGTTCACATAGCCTCC	CCCTCCATCCTGGGTTTGAC	20	20	60.462	60.034	60	60	477
	recomb_site_287265	syn02	3.06844	AGCAGTTTGAGCTTCGAACC	TAAAGAGGCAATGCAGGGTG	20	20	58.77	58.162	50	50	390
	recomb_site_288653	syn02	0.996709	CAAGAAGGGCAAGAAGGCAG	TACATTGCGCGAAAAACCCG	20	20	59.113	60.11	55	50	489
	recomb_site_291098	syn02	2.55623	ACCGTCTTATGCTATGCCCC	ACATACGTACTCTCGTGCAAGG	20	22	59.603	60.159	55	50	303
	recomb_site_291266	syn02	4.54609	GTCTTGACCGCTGCTGATTG	TGGAGTGAGAAGGATGCTCTAATG	20	24	59.555	59.899	55	45.833	448
	recomb_site_292760	syn02	0.071065	ACCTGGGACGACGACTTTTC	GTGGGCTTTCACAATGCTGG	20	20	59.967	60.038	55	55	478
	recomb_site_295259	syn02	0.290301	CTGCTGAGGCGTGGAAAAAC	TTCTCCCATCAGAAGTGGCG	20	20	60.04	59.75	55	55	474
	recomb_site_297747	syn02	0.272841	GGACCAGGTTGGCTACTTCC	GACCGCACAAACTACTTGGC	20	20	60.035	59.763	60	55	480
	recomb_site_298246	syn02	2.28066	AGAAAGGCGCATTTGATAGGC	TCCTTTGGATTTTGCGGCTG	21	20	59.322	59.397	47.619	50	406
	recomb_site_300614	syn02	1.10667	ACAAATTTTGCGTCGGACCAG	TCGCCGATCCTGAAGAATGG	21	20	60.002	59.895	47.619	55	372
	recomb_site_303960	syn02	1.233	ACAAGAACGTCCCAGTCCAC	GAACTCATCAGTCGTTTGCCG	20	21	59.894	59.873	55	52.381	437
	recomb_site_307358	syn02	0.271361	GGCCCAATTTGAAAGACGGG	CACGATGTTCGCGATGTTCC	20	20	59.754	59.975	55	55	408
	recomb_site_308929	syn02	0.573894	TACGTCCAGGAAGAAGCTGC	AGGGAAGGCCTTTTACGACC	20	20	59.753	59.673	55	55	449
	recomb_site_314385	syn02	0.474359	AGCCCTGCCTCTTTCAAGTC	TAACACTTCATCGTTGCGCG	20	20	59.963	59.563	55	50	345
	recomb_site_317883	syn02	1.24279	AGCCCAAGGTTCTATCAACGG	GCAGGGGGTAGTTTCGGTAG	21	20	60.065	59.823	52.381	60	499
	recomb_site_320689	syn02	0.064746	ACCCCACGGTTATGTTCACC	GCTTTGCGGCACTATAACGG	20	20	59.963	59.972	55	55	500
	recomb_site_322014	syn02	0.641298	CAGGAACAAAGCGGCATAGC	TTGCTAGCTTAGAGGCCCAC	20	20	59.901	59.458	55	55	496
	recomb_site_323527	syn02	1.1927	TTAGCGGCGAAGGTAACAGC	TTCGACCGCTAAACCGTACG	20	20	60.738	60.454	55	55	448
	recomb_site_326213	syn02	0.498764	TTTTCTGTCCCCTTGCCTCC	TGACGTTTACTCCTGACGCG	20	20	59.888	60.386	55	55	492
	recomb_site_326784	syn02	0.282029	ATACGGATTGTCTGCGCCTC	CTGGTTCCAAGCAAAGGCAC	20	20	60.249	59.967	55	55	346
	recomb_site_334744	syn02	1.20039	TTACCACCAACCGGCTTTTG	GTTGCAGGCACTTCATCGTC	20	20	58.966	59.833	50	55	486
	recomb_site_338493	syn02	0.145248	AGAGCCCGAGCAGCTAAAAG	ATTATCCCATGGAGCAGCGG	20	20	60.108	59.963	55	55	476
	recomb_site_339980	syn02	0.140607	TGAAACTTCACGTCCCTCCG	ACTACCAGCGGCCATCTTTC	20	20	59.967	60.108	55	55	388
	recomb_site_342080	syn02	0.545157	GCTCGTTTGGTCGTTCCTTC	TCTTCTGTCGCTCCAACCAC	20	20	59.488	59.966	55	55	448
	recomb_site_343872	syn02	0.639976	ACTCAGCGCTAAGGACATGC	GTAGCATTGGCCCCCTTAGG	20	20	60.461	60.179	55	60	383
	recomb_site_346619	syn02	0.35821	CAACGAAAGCCCGATGAAGC	TCCTTGTGTGCCAGTTCTGG	20	20	60.179	60.179	55	55	418
	recomb_site_351132	syn02	1.44613	TTTCCTCCACCAAGAGCTCG	GATTCCGAGCGAGAATCACG	20	20	59.678	58.876	55	55	459
	recomb_site_352794	syn02	0.215746	AAGTCGTGGTTCCTGGTGTC	CAAGCAACAATGGTCCTCGC	20	20	59.894	60.11	55	55	411
	recomb_site_356142	syn02	0.209166	ACAGCAGAACACCGTAGAGC	AGATGTTTGATTTGCGCCCG	20	20	60.038	59.829	55	50	498
	recomb_site_361479	syn02	0.641194	CATGTGAAATGCCCCCACTG	TTCCCCAATGAGCTGCTACG	20	20	59.467	60.108	55	55	498
	recomb_site_362020	syn02	0.551445	TGCGTAAACTCTGTCCCTGC	TGCGACGTCAAACAACGATG	20	20	60.32	59.769	55	50	498
	recomb_site_364668	syn02	1.23424	GTCTAAGGGTGCTGCTCCAG	GAAACGTTAGCGGAAGAGCAC	20	21	60.108	59.874	60	52.381	500
	recomb_site_371206	syn02	1.52195	AGCAGCTTTTCCAAAACCAGG	TTAGCTTGAGCCTTCCTCGC	21	20	59.586	60.108	47.619	55	461
	recomb_site_375868	syn02	3.18026	CAAGCCGACACCAAAAACAAATG	CCTAACTTGTCGAGGGAGCG	23	20	59.999	60.179	43.478	60	391
	recomb_site_376495	syn02	0.36192	TCCCCTGTACTGTTGCCAAC	ACCGACTACCCATTCAAGCC	20	20	59.89	59.748	55	55	488
	recomb_site_380442	syn02	0.346736	CCAACCAATCGCATGGGAAC	TCTTGAGGCATCGAGAACCG	20	20	59.827	59.827	55	55	388
	recomb_site_383828	syn02	0.129386	CGACGACGACGGTGAAATTG	AGAACAGAGCTGCTCGTGAC	20	20	59.909	60.039	55	55	383
	recomb_site_384060	syn02	0.129386	CGACGACGACGGTGAAATTG	AGAACAGAGCTGCTCGTGAC	20	20	59.909	60.039	55	55	383
	recomb_site_386315	syn02	0.070598	GTGGTCACTACAGGTGCCTC	ACAAGTTGGCGGCCAAAATC	20	20	60.037	59.967	60	50	364
	recomb_site_389637	syn02	0.702603	TTTCCTGATAGAAGCCGCGG	AGCGCTGCTAAAGAAAAGCC	20	20	60.179	59.476	55	50	423
	recomb_site_395660	syn02	0.991782	TTTTGGTGCGTCGGATGGAG	AGGTGGAAGGCCTTAACTGC	20	20	60.953	59.962	55	55	367
	recomb_site_396845	syn02	1.02736	CGCATCGAATTGCACTCCTG	AGGTCTGTAACGTCAGCAGTG	20	21	59.973	60	55	52.381	429
	recomb_site_398729	syn02	1.57492	TTGCGATGCCAGTTCTTTGAG	AGGTCTGTAACGTCAGCAGC	21	20	59.463	60.038	47.619	55	379
	recomb_site_403519	syn02	2.9485	ACGCTTTCCCAGACTTCAAAC	TGGAAGACGGTGTTGTAGACG	21	21	59.053	60.001	47.619	52.381	411
	recomb_site_403655	syn02	2.9485	ACGCTTTCCCAGACTTCAAAC	TGGAAGACGGTGTTGTAGACG	21	21	59.053	60.001	47.619	52.381	411
	recomb_site_410605	syn02	0.989834	GAGACACCTTTGCTGGTTGC	TGCAGAGCTTACATGTGCCC	20	20	59.688	60.678	55	55	440
	recomb_site_412914	syn02	0.210752	GAAAACAGCGCATGGATCCC	GGAGGGGGAAATAGAGCTGC	20	20	59.899	59.89	55	60	410
	recomb_site_413172	syn02	0.358563	GCAGCTCTATTTCCCCCTCC	GCCATTGCCTTATTGACCGC	20	20	59.89	60.249	60	55	492
	recomb_site_420048	syn02	2.53542	CAACAATGGTTAGGTCCGCG	GTTACCGGGAACATTCAAGGG	20	21	59.554	58.911	55	52.381	498
	recomb_site_420300	syn02	2.53542	CAACAATGGTTAGGTCCGCG	GTTACCGGGAACATTCAAGGG	20	21	59.554	58.911	55	52.381	498
	recomb_site_422684	syn02	0.83606	GGCAATGCTGGTGTTAAGGC	GGAAAGTGCGGCAGTCATAC	20	20	60.109	59.273	55	55	349
	recomb_site_423280	syn02	1.10778	GTATGACTGCCGCACTTTCC	TGTCTTGGCTGTCGTTTTGC	20	20	59.273	59.62	55	50	380
	recomb_site_427193	syn02	0.835574	AAAGAAAGTGCCGCCTGTTG	CGGATTGTTTACCAAGGCGG	20	20	59.615	59.55	50	55	331
	recomb_site_430733	syn02	0.645579	CTTCGGCAATGTCCAAGCTG	AGGTATCCTCATGGCCAAGC	20	20	59.83	59.524	55	55	464
	recomb_site_432025	syn02	3.77708	TCCACCGTAGAACCCAAAGC	ACGAGAAATGTTGTGTAGCTCAC	20	23	59.964	59.259	55	43.478	388
	recomb_site_432343	syn02	4.01064	ACATATGCTCATCGGGAAAACC	ATGAAACCGCTGCTACAACG	22	20	58.786	59.204	45.455	50	473
	recomb_site_439134	syn02	0.779882	TAGCAGACTAACGCCAGCTG	AAAGACACCGCATGGACAGG	20	20	59.827	60.606	55	55	457
	recomb_site_439289	syn02	0.779882	TAGCAGACTAACGCCAGCTG	AAAGACACCGCATGGACAGG	20	20	59.827	60.606	55	55	457
	recomb_site_448629	syn02	0.146922	GTGACGCTGCTTTGGTCAAG	GCAAGAAAACACCAACCCCC	20	20	60.041	59.894	55	55	356
	recomb_site_449850	syn02	1.56169	GCGTTCGTAACCTAGCTTTCG	AGCAAATTCGTGCCTTGAGC	21	20	59.68	59.758	52.381	50	483
	recomb_site_449989	syn02	1.56169	GCGTTCGTAACCTAGCTTTCG	AGCAAATTCGTGCCTTGAGC	21	20	59.68	59.758	52.381	50	483
	recomb_site_453558	syn02	0.552774	AACCAAGCGTTCGCAGAATC	ACAGCACCACTCCTAACAGC	20	20	59.483	59.965	50	55	410
	recomb_site_456821	syn02	1.46449	AGACCAAAAGCGAAGAAGCG	ACCGGAAAGGCGAAACATTG	20	20	59.132	59.404	50	50	487
	recomb_site_458561	syn02	0.148871	TAACAGCGCTACAGACAGGC	CAACGAGGCCTTGACTTTGC	20	20	60.109	60.04	55	55	358
	recomb_site_460959	syn02	0.500774	AGTTGGACGGCATTCCTCAC	TATCACACAAGGCGCCTACG	20	20	60.322	60.179	55	55	498
	recomb_site_462805	syn02	0.282425	ATGGACCGTTCACACCACTG	CCGGTCCACACGATAGATGG	20	20	60.25	59.968	55	60	439
	recomb_site_464111	syn02	2.7049	TGGTGGCAAATTGGGCAATG	GCCGCTAACGATCAAGATATGG	20	22	59.964	59.332	50	50	384
	recomb_site_465384	syn02	0.642127	TCATGCTGACTTGACGGAGC	ATCCTTCAACCAGCCCAACC	20	20	60.39	60.252	55	55	434
	recomb_site_469110	syn02	2.60819	TAGGTCGTGACGTGACTGAC	GTGGTCCTTTGGCTATGTTCG	20	21	59.13	59.262	55	52.381	385
	recomb_site_469512	syn02	1.77538	CGAACATAGCCAAAGGACCAC	TGGGGTCAACCATACACTGC	21	20	59.262	59.962	52.381	55	416
	recomb_site_471698	syn02	0.77391	TCGATGACGCTGACTTGTGG	AGAAACTGGTTGGCAAAGCG	20	20	60.389	59.615	55	50	356
	recomb_site_483518	syn02	1.72102	TTTCCATGGAGGTGCTGTCC	ACAAACAGGACTGCATTGGTG	20	21	59.962	59.317	55	47.619	349
	recomb_site_487159	syn02	0.561971	ATACGATGCCGGTCACATGG	GGCTTGTCAGTTGTGAAGCC	20	20	60.25	59.688	55	55	455
	recomb_site_504820	syn02	0.40093	CCACTTAGCTGGCCTATCGG	CTTACGCACGCAGTTGCTAG	20	20	59.966	59.633	60	55	436
	recomb_site_506133	syn02	0.270526	CCAGGCCGAAAGCATTATGC	CTTTGCTTTGCGGGTGAGAG	20	20	59.969	59.761	55	55	448
	recomb_site_507536	syn02	0.139297	TGATTGGCTCAGCTGGTACG	TGGATAGAGACCCCACCCAG	20	20	60.108	60.031	55	60	363
	recomb_site_509810	syn02	0.214588	GCTTCAAGAGGCAATTGGGC	AGGCGGAGGTAAGGGTAGAG	20	20	60.108	60.106	55	60	422
	recomb_site_511160	syn02	0.495509	CCGGCAATGGACCAAACTTG	TCCTGAACGTACGGCGAATG	20	20	60.038	60.457	55	55	435
	recomb_site_511375	syn02	0.495509	CCGGCAATGGACCAAACTTG	TCCTGAACGTACGGCGAATG	20	20	60.038	60.457	55	55	435
	recomb_site_516185	syn02	0.144884	CTGAAGAACCAACGTTGCCG	TAGCGGTGGCGGTAGAAATC	20	20	60.041	59.896	55	55	455
	recomb_site_521338	syn02	1.16985	ACGTAATGCAGGGGGAATACC	GCGTAACTTTAGCGGCATGG	21	20	59.858	59.972	52.381	55	302
	recomb_site_523811	syn02	1.32377	GAATGGATCAGGCTTTTCCGC	ATACCCACCAAATGTCCCCG	21	20	59.934	59.742	52.381	55	420
	recomb_site_528507	syn02	1.11007	TGGATGCCCCCATTCTAATCG	TCTGGTTTCTTCGGCCCTTC	21	20	59.926	59.964	52.381	55	382
	recomb_site_530071	syn02	2.68322	AGCCGCAAGACAGGTTAAAAAG	TCACCGCTCATGTTCGAAGG	22	20	59.707	60.39	45.455	55	422
	recomb_site_533141	syn02	4.13251	GAGGCGGAATCCTACTCGTC	AACCAAGCTTCTGGACATTGTAC	20	23	59.689	59.179	60	43.478	349
	recomb_site_533607	syn02	3.17495	CTGTTCAAAGTGGACAGAAACCC	TCTCACACATCCATGACGGC	23	20	59.933	60.108	47.826	55	359
	recomb_site_535873	syn02	0.074823	ATGGCCGTACAGACACCAAG	TGCACGTTTGATTGGCATGG	20	20	60.036	60.038	55	50	412
	recomb_site_537959	syn02	0.49388	GGTTTGGTTTGGTGGCAGAG	TCCGATGAATGAGAAGGCCG	20	20	59.611	59.895	55	55	434
	recomb_site_538381	syn02	0.35445	TTCTGCTTTCGGACGTCCTG	TTTCGGCCAGTGAAGTCTCC	20	20	60.32	59.965	55	55	479
	recomb_site_540232	syn02	0.350471	CTTGCCCTGACGAAACCAAC	CGGCTAGAGAATGGAGCTCG	20	20	59.689	60.04	55	60	474
	recomb_site_540416	syn02	0.350471	CTTGCCCTGACGAAACCAAC	CGGCTAGAGAATGGAGCTCG	20	20	59.689	60.04	55	60	474
	recomb_site_544227	syn02	0.639558	ATGGAAACGACGCCTCTTCC	CTAGAGCCGCTTCAGACGAC	20	20	60.391	60.248	55	60	457
	recomb_site_544557	syn02	0.639558	ATGGAAACGACGCCTCTTCC	CTAGAGCCGCTTCAGACGAC	20	20	60.391	60.248	55	60	457
	recomb_site_547020	syn02	1.23947	GGCTCAATTTTACCTTCCGCG	TGACGCTGACTCATGGGTTC	21	20	60.202	60.037	52.381	55	453
	recomb_site_549701	syn02	0.569241	GAAAGATTGCAACCGGGCTG	TCAGGCAATGATGACGACGG	20	20	60.109	60.46	55	55	464
	recomb_site_549894	syn02	0.569241	GAAAGATTGCAACCGGGCTG	TCAGGCAATGATGACGACGG	20	20	60.109	60.46	55	55	464
	recomb_site_552504	syn02	0.140332	AGAGACCACTGAACTGCGTG	CCTGGTACTGGCCTACAAGC	20	20	59.967	60.108	55	60	377
	recomb_site_554174	syn02	0.478709	ACTCCTTTGGTGATCAGCGG	CTGGTTTAAGGCGCGAGTTC	20	20	60.036	59.557	55	55	486
	recomb_site_555511	syn02	0.285796	CCACTCAGGGCTTGAAGGAG	ACAACAACTCGTGGGCTACC	20	20	60.036	60.25	60	55	412
	recomb_site_555687	syn02	0.285796	CCACTCAGGGCTTGAAGGAG	ACAACAACTCGTGGGCTACC	20	20	60.036	60.25	60	55	412
	recomb_site_557461	syn02	0.710871	AAGGATCTCGGAACCGGAAC	ATACGAAGGAACCGTGGCTC	20	20	59.464	59.825	55	55	300
	recomb_site_562414	syn02	1.38584	TGGTGTTTTACAGGGCTCGG	GGCTGAAAAGGCCGAAATCAG	20	21	60.251	60.135	55	52.381	471
	recomb_site_562694	syn02	1.38584	TGGTGTTTTACAGGGCTCGG	GGCTGAAAAGGCCGAAATCAG	20	21	60.251	60.135	55	52.381	471
	recomb_site_564522	syn02	0.138241	CAAAAATTGGAAGGGGGCCG	CCCAATCAAATGCTCGCCAG	20	20	60.036	59.898	55	55	492
	recomb_site_568122	syn02	0.628783	CTGCTTGAACCACACGGATG	TTCACGTTATTTTGCCGCCG	20	20	59.481	60.11	55	50	494
	recomb_site_570207	syn02	3.79628	TGCACTATTGAAAGGGAGATGC	TGAGACGTTAGACCGTGACG	22	20	58.718	59.486	45.455	55	429
	recomb_site_573372	syn02	0.769545	GAGTTTGTTCTGGCACTGGC	TGTCTCCGCATCAGTAGCTG	20	20	59.688	59.543	55	55	451
	recomb_site_574724	syn02	0.35917	CCCAATGAAGTCTTGCGCAC	CAACCAGCTGGGCAAAACAG	20	20	60.11	60.25	55	55	434
	recomb_site_576588	syn02	0.700814	GTTGGGTTTGGCCAAGTCTG	TCTTGCAAGAAAAGCGCCAG	20	20	59.611	59.688	55	50	413
	recomb_site_578254	syn02	1.38132	TCCTCAAACTTTGGCCCCAG	CACTAAGAGAGAGCCCGAAGC	20	21	60.179	60.202	55	57.143	327
	recomb_site_581557	syn02	0.798722	TGGAATCCAAGAGGCACTGC	ATGCTAATGGCTCCTGTCCC	20	20	60.323	59.524	55	55	340
	recomb_site_581789	syn02	0.64416	TAGCATGCCTGGCTTCAAGG	ACCATGGAGCACGGTACTTC	20	20	60.395	59.751	55	55	328
	recomb_site_591519	syn02	0.566662	ATGAAAGGTGGGGTGATGCC	AAGCAGCGGCACAAATTCTC	20	20	60.325	59.758	55	50	327
	recomb_site_593777	syn02	2.13988	CGGTAGTAAACAGGCCCCAG	ACAAATCACGCTGTTTCGGAAG	20	22	60.108	60.032	60	45.455	461
	recomb_site_595495	syn02	0.922115	TACGACTGGTTCCGCAACAC	ACACCTTTCCTTCTACCGGC	20	20	60.598	59.676	55	55	441
	recomb_site_607861	syn02	0.283179	AGCCAGACAGTCAAAGACGG	TTCTGGTGACATAGTGGCCG	20	20	59.966	59.751	55	55	341
	recomb_site_608048	syn02	0.283179	AGCCAGACAGTCAAAGACGG	TTCTGGTGACATAGTGGCCG	20	20	59.966	59.751	55	55	341
	recomb_site_614389	syn02	0.274434	TGCCTTTGAGGAGACTGCAG	GCTTCGAACTTCTTGGTGCC	20	20	59.964	59.761	55	55	394
	recomb_site_615166	syn02	3.16109	ACAGAATGGTCACAGCGTTAC	TGAGCCAAGATAGCGAGGAC	21	20	58.586	59.253	47.619	55	418
	recomb_site_619126	syn02	1.3662	CCAGGATGATGACTCCTCCC	CTACTGCCCGTAGTCATCGG	20	20	58.945	59.689	60	60	485
	recomb_site_620448	syn02	0.067079	CTTGCAGTTCCCTCCCAGAG	GCGGAGTAGACAGCATCTCC	20	20	60.036	59.969	60	60	411
	recomb_site_622288	syn02	0.765586	GTTTCTGCCACCGCTCAATC	GGGAAACAGCGGGAAAAGAC	20	20	59.831	59.403	55	55	394
	recomb_site_624557	syn02	3.32466	AGTTTGGAGCGTGCAAATGG	AACATGCCATACTCGTTTCTGG	20	22	59.685	58.99	50	45.455	312
	recomb_site_624843	syn02	3.9278	AGTTTGGAGCGTGCAAATGG	CAGTCGAACCTGATAAACTTCCG	20	23	59.685	59.387	50	47.826	466
	recomb_site_627700	syn02	0.215301	AGTTGGGCTTAGCGAGTGAC	TCTTAGACCATTCCAGCGCC	20	20	60.037	59.822	55	55	456
	recomb_site_628042	syn02	0.942778	ATACGAAGTTATCCCGGGCG	AGAAACCCTACCCCCATCCC	20	20	59.684	60.627	55	60	388
	recomb_site_634101	syn02	2.47577	CTTTCATTCAGCCTGTCGTCG	GTTACTGGTGCCGATGTTCC	21	20	59.609	58.916	52.381	55	468
	recomb_site_635702	syn02	0.139648	AACGGGTGCCAGATAGAAGC	AGCCGTTGCATTTGGTGTTC	20	20	60.108	59.968	55	50	337
	recomb_site_637679	syn02	0.219256	GCGGCACTTGTCATTGTAGC	GGACGAGTGCTTTTGCCTTG	20	20	60.179	60.04	55	55	399
	recomb_site_642622	syn02	0.209799	ACCAAATAATTGTGCCGCCG	AGAGCACTCTTTGGCTTCCC	20	20	59.828	59.963	50	55	460
	recomb_site_645318	syn02	0.643452	CCTCGAGGTGGGAAATGTCC	AGCTTACCAACCCGTAGCTC	20	20	60.108	59.464	60	55	389
	recomb_site_645475	syn02	0.643452	CCTCGAGGTGGGAAATGTCC	AGCTTACCAACCCGTAGCTC	20	20	60.108	59.464	60	55	389
	recomb_site_648701	syn02	0.280049	AGCTCTCAAGTGCCGTAGTG	ACGCCAGATTCTTGAAGGGG	20	20	59.755	60.035	55	55	403
	recomb_site_651268	syn02	0.135559	AGGCAAAGAGATTCGTGGGG	ATACAAAGAATTGCGCCGGC	20	20	60.035	59.899	55	50	430
	recomb_site_653799	syn02	0.352028	AGAGGTACGTTCATGGCGTC	GCCGTGTATGTTTCACAGCG	20	20	59.827	60.179	55	55	429
	recomb_site_654425	syn02	0.412293	ATTCGCAACACAGGCAACAG	CGGAATCCAACGGCCAAATC	20	20	59.688	59.899	50	55	466
	recomb_site_664298	syn02	4.07015	AGGAAGGGAAAAACTGACAATCG	TCCATACCAGTTGACGGCAG	23	20	59.179	59.751	43.478	55	395
	recomb_site_669715	syn02	0.362752	CCCTGGCAGATAGGAAACCC	TGGATTGCTAGGGAATGCCG	20	20	59.816	60.179	60	55	476
	recomb_site_677282	syn02	2.20497	ACCATCGTCCTTGGACCAAG	GGGATTGTATTGGATGACGCC	20	21	59.675	59.12	55	52.381	460
	recomb_site_677443	syn02	2.20497	ACCATCGTCCTTGGACCAAG	GGGATTGTATTGGATGACGCC	20	21	59.675	59.12	55	52.381	460
	recomb_site_682088	syn02	0.99875	AATCTCACCACAACGGCTCC	GCTCGGTCTTTCCCCCTTTC	20	20	60.322	60.677	55	60	464
	recomb_site_684168	syn02	0.721722	CTTCCCCTACTGACACCACC	GTGAAGCTCTAGGTGCTGGG	20	20	59.386	60.108	60	60	478
	recomb_site_686277	syn02	0.489351	TCAGTGAAAGGTCAGCGAGC	GGTGAAAACGCCATTACCGG	20	20	60.32	59.831	55	55	372
	recomb_site_690040	syn02	0.429026	ATCCCAACTTACGCTGACGG	AGGCGTTGTTCTGAGGTACC	20	20	60.108	59.679	55	55	378
	recomb_site_691783	syn02	0.773681	ATTGGATGAGGTTGCCCTGG	TTGGCTCGCTGTATCAGTGC	20	20	60.033	60.741	55	55	390
	recomb_site_696044	syn02	0.567745	ATCGGTTGCTGGAATTTGGC	ATGGGTGCTGTCTTCAGAGC	20	20	59.468	60.036	50	55	395
	recomb_site_699171	syn02	0.073827	AGAAGTGTGGATCGTGCAGG	AACAGAGGGCTAACCAGTGC	20	20	60.037	59.963	55	55	343
	recomb_site_702110	syn02	1.36466	ACAGGGAGTTGGACCTTAGC	CCTGCAAATCCAGATGACGC	20	20	59.015	59.62	55	55	304
	recomb_site_704337	syn02	0.077502	AAAAGGTGCGCCAAATCGTC	CACTCAAGCCCATGCCAAAC	20	20	60.04	60.038	50	55	338
	recomb_site_705259	syn02	0.570576	TATGGGAATCTGCAGGCACG	TGTGACGGATGATGGCACTG	20	20	60.179	60.392	55	55	363
	recomb_site_707316	syn02	0.273886	TGACCACGAGAGGATTTGGC	GTGGCCGTAAGTGCAAAGAC	20	20	60.036	59.763	55	55	493
	recomb_site_707377	syn02	0.273886	TGACCACGAGAGGATTTGGC	GTGGCCGTAAGTGCAAAGAC	20	20	60.036	59.763	55	55	493
	recomb_site_710670	syn02	0.138478	GCATCAAAGTTGGCCACAGG	GCACAAATACCCGGCATCAC	20	20	60.038	59.899	55	55	466
	recomb_site_716036	syn02	0.823324	ATGGGAAAGAAACGAACGCG	GATGGGCAGTTTAATCGGCG	20	20	59.484	59.692	50	55	495
	recomb_site_717770	syn02	0.492862	CGCTGAGTTCTTTTGCGGTG	ATGCTGACACCTAGCGGAAC	20	20	60.385	60.108	55	55	460
	recomb_site_720927	syn02	4.89572	TGAAGAAGAGTTGAAAAGTGTCGG	ATTGAGAGGGTTCACACCGG	24	20	59.429	59.675	41.667	55	494
	recomb_site_721133	syn02	4.89572	TGAAGAAGAGTTGAAAAGTGTCGG	ATTGAGAGGGTTCACACCGG	24	20	59.429	59.675	41.667	55	494
	recomb_site_730717	syn02	1.91127	TCGGAGCGATCAAGAGGTTG	GGTTAGGGTTCTCATTGCGTG	20	21	59.827	59.262	55	52.381	389
	recomb_site_732446	syn02	0.485493	GCCCGAAACTTCAGATGCTG	GGCAATTGGGAAGGGCAAAG	20	20	59.551	60.036	55	55	462
	recomb_site_732663	syn02	0.485493	GCCCGAAACTTCAGATGCTG	GGCAATTGGGAAGGGCAAAG	20	20	59.551	60.036	55	55	462
	recomb_site_734883	syn02	0.494932	TGCGTCAGGCTCCTTTTCTC	GCCAATCCACTGACAATGGC	20	20	60.321	59.826	55	55	446
	recomb_site_738634	syn02	0.720519	GAGGGTACAAAGCGAAGGGG	TGGGTGTTCCAGGTGCTATG	20	20	60.393	59.672	60	55	408
	recomb_site_738924	syn02	0.713278	GAGGGTACAAAGCGAAGGGG	GGCATTGCTGGTGGGTTTTC	20	20	60.393	60.321	60	55	493
	recomb_site_746335	syn02	0.64118	AGTACAGGGCCGACTTCTTG	CTTTGTTTGGGCAGCAGACC	20	20	59.391	59.967	55	55	442
	recomb_site_748061	syn02	0.504254	TTAACCGTCAGTCCACCAGC	ATAGGACAATCGGCCAGTGG	20	20	59.966	59.53	55	55	500
	recomb_site_752474	syn02	0.145183	AATCGCTCCACCAGTAGCAC	TTCCGTTTCCCCTTCTACGC	20	20	60.108	60.037	55	55	466
	recomb_site_753680	syn02	0.287053	TGGTTGGCTGTTTTTGTGGC	GTGCTACGCCTAGACTTGGG	20	20	60.108	60.179	50	60	390
	recomb_site_753824	syn02	0.287053	TGGTTGGCTGTTTTTGTGGC	GTGCTACGCCTAGACTTGGG	20	20	60.108	60.179	50	60	390
	recomb_site_758622	syn02	0.144295	TTGCAATTTCAGCTGGCGTC	GAGTCGGTCAAGGGCATAGG	20	20	60.039	59.895	50	60	345
	recomb_site_762040	syn02	0.608994	CGGTCACAGCTCATTTCACG	GACCATGTCTTTTCAGCGCC	20	20	59.56	59.831	55	55	428
	recomb_site_766759	syn02	0.63386	TTTGCTATCCTTTTGGCGGC	CTGCAATTACCTGGCATGGC	20	20	59.47	59.896	50	55	328
	recomb_site_767085	syn02	0.206779	GCCATGCCAGGTAATTGCAG	CTTACAGAGCCCTAGCCGTG	20	20	59.896	59.897	55	60	476
	recomb_site_769353	syn02	1.97228	CGTGGGGATGACGAAAAAGC	CCACACCCACACATAACTTCG	20	21	59.832	59.196	55	52.381	438
	recomb_site_769396	syn02	1.97228	CGTGGGGATGACGAAAAAGC	CCACACCCACACATAACTTCG	20	21	59.832	59.196	55	52.381	438
	Failed target predictions
	recomb_site_000303
	recomb_site_000605
	recomb_site_000648
	recomb_site_769698

## Sheet: synIII
	Target	Chr	Pair_Penalty	FWD	REV	FWD_Length	REV_Length	FWD_TM	REV_TM	FWD_GC	REV_GC	PCR_Size
	recomb_site_000376	syn03	0.428189	GTTATCGGTCCGAGCTCCAC	CACATCTGAACTTGCGACGC	20	20	60.249	60.179	60	55	311
	recomb_site_003375	syn03	0.54976	CCGAAAATCCACGACGAACC	ATATGAGGTGCGGCGCTATC	20	20	59.559	60.109	55	55	456
	recomb_site_005427	syn03	3.88342	CTACGACGGTTCTCATTCGAC	TTCCAAATAAGTCCGTGCCG	21	20	58.561	58.555	52.381	50	436
	recomb_site_005875	syn03	1.78277	TTCGGGGGCCAAATCTAACC	TTCTAGGCCGGCAATGCAC	20	19	60.034	60.749	55	57.895	322
	recomb_site_009007	syn03	2.91578	GAGGGGGAGAAAGAATAAGGGC	AGATGGCACCCGAGTCTAGG	22	20	60.159	60.757	54.545	60	358
	recomb_site_009289	syn03	1.91137	CTTGGCCTAGACTCGGGTG	AAAGCGCCCAGAGGATGAAG	19	20	59.482	60.394	63.158	55	474
	recomb_site_017420	syn03	0.226211	GGCGGAAGTCTTTGCAACTG	GGATGGGGAGGGAAATGGTC	20	20	60.04	59.814	55	60	438
	recomb_site_019484	syn03	1.31102	GGCTGGGTTATAGTGAGCCC	TGGCTGAAAAAGTGAACACGC	20	21	59.891	60.202	60	47.619	459
	recomb_site_028198	syn03	2.38631	TGTTAAGAGCTGCACCCCAG	GCCGTTAAGGTTACGATTCACC	20	22	59.963	59.65	55	50	477
	recomb_site_028445	syn03	2.38308	GGTGAATCGTAACCTTAACGGC	TCTGTGTTGTCCCTCGAAGC	22	20	59.65	59.966	50	55	426
	recomb_site_034206	syn03	0.145345	CAAGCATGCAATTGGACCCC	ATGGGGCGCTAGGATTCATG	20	20	60.108	59.963	55	55	369
	recomb_site_037788	syn03	0.211095	TATGGGGGAAGGGGAGGATG	GCCCTCCCATACCAAGACAC	20	20	60.104	60.107	60	60	324
	recomb_site_043058	syn03	0.279492	CTAGGCGCTGAAGGTGAGAG	GTAGTACGCCCCCTTGGAAG	20	20	59.898	59.823	60	60	415
	recomb_site_045634	syn03	0.218729	GTTTGCTTCTGGCGGTGATG	GATTGAGCTTGGGCGGTTTG	20	20	60.11	60.109	55	55	489
	recomb_site_045720	syn03	0.218729	GTTTGCTTCTGGCGGTGATG	GATTGAGCTTGGGCGGTTTG	20	20	60.11	60.109	55	55	489
	recomb_site_048187	syn03	4.04564	AGCTTTGCTGGAGGATGATTAAC	CGCTACCGTCAATGTTGCAG	23	20	59.05	59.905	43.478	55	476
	recomb_site_051688	syn03	0.429426	ACGAGAGCCTAAAGTGGTGC	AGGAAGGCGCAGACATTCAG	20	20	60.037	60.392	55	55	496
	recomb_site_053610	syn03	0.069165	GCGATGAAAGTGATCACGGC	GAAATCTGCTGCGCTCGATG	20	20	59.973	60.042	55	55	383
	recomb_site_055403	syn03	2.20097	AAGAAGACTCCTGCGAACGG	TGATGATGTGCATGACAACTGC	20	22	60.038	59.837	55	45.455	322
	recomb_site_056883	syn03	0.132484	GTTCGTTCGCCCTAAATGCC	AGGAGGGTCTAGACGGTCAC	20	20	59.902	60.034	55	60	441
	recomb_site_062357	syn03	1.26682	ATTCGAGTTATGGGGGCCAG	ATGAGACAGCGCGAAAAGTG	20	20	59.526	59.207	55	50	460
	recomb_site_064365	syn03	0.145963	TTGTGCCTGGTGACTGTCTC	CAACTCGTGGGTTGCATTGG	20	20	59.893	60.039	55	55	325
	recomb_site_065755	syn03	0.643097	GGAGCGGGTCTGGTGAATAG	TCCAACTGCCTTGCCAGAAG	20	20	59.895	60.538	60	55	476
	recomb_site_067103	syn03	0.50265	ATGCACGACGAAAACGGTTG	CAGGGCAGACAAGATCGACC	20	20	60.042	60.461	50	60	465
	recomb_site_073402	syn03	2.55629	ACCAAATGGGGACGGTAGAAG	TCTGAGATTGTTGACCGGTCC	21	21	59.719	59.725	52.381	52.381	301
	recomb_site_073622	syn03	1.391	TGGACCGGTCAACAATCTCAG	CTTTTTGTGTGGTGCCCTCC	21	20	59.998	59.611	52.381	55	363
	recomb_site_075852	syn03	0.400508	GCAGTTCCTTCGTGTATGCG	GGCAAAAAGACCGTGGTCAC	20	20	59.63	59.97	55	55	402
	recomb_site_082463	syn03	0.207535	GATGGGAAACAGAACTGCGC	AGCAACGACGTAAGAGGTGG	20	20	59.831	60.039	55	55	433
	recomb_site_082616	syn03	0.207535	GATGGGAAACAGAACTGCGC	AGCAACGACGTAAGAGGTGG	20	20	59.831	60.039	55	55	433
	recomb_site_083341	syn03	0.286185	AGGTCATGGTTCGGTTGGTG	AAGGCGTGAGGACCTTGAAG	20	20	60.251	59.965	55	55	426
	recomb_site_084871	syn03	0.426778	GCTCTCTCTCCATCTTGGCG	CCCGCCAGGTACTAAGGTTC	20	20	60.249	59.823	60	60	455
	recomb_site_085953	syn03	0.198536	AGTAACGCGTCACCTCGTAC	ACTTTGGAGGTCGTGTCGTC	20	20	59.833	59.968	55	55	402
	recomb_site_087064	syn03	0.131374	CTGTGCATCTGCTTGTACGC	ATACAACCTCGTTGCCCAGG	20	20	59.904	60.035	55	55	472
	recomb_site_088653	syn03	0.197412	AGTGGTTAGTGCCATGTCCG	GCGTCTCGTTTCAAAGACCG	20	20	60.036	59.839	55	55	400
	recomb_site_093674	syn03	1.9681	GAGCTACCGTTATCAGCTTGC	GGAGGCATCTCAAGCTCTCC	21	20	59.138	59.893	52.381	60	441
	recomb_site_095507	syn03	3.17803	AAACCGAACCCTTCCCCTTC	AGCAAAACTTCCACCAGTAAACG	20	23	59.888	59.934	55	43.478	345
	recomb_site_095856	syn03	1.38633	AAACATGGCATGGCGATCAG	CGCGGACATTAAGGACGAAC	20	20	59.257	59.356	50	55	466
	recomb_site_098675	syn03	0.913627	CGCCAATCCAGCAATACCTG	CCGTTTGCAGTGGTTGGTTC	20	20	59.335	60.249	55	55	466
	recomb_site_100507	syn03	2.98697	GCCGAGACAAGAGGAGGAAC	TTCTTTCTGTTTCCGCTCCTTG	20	22	60.109	59.122	60	45.455	304
	recomb_site_100938	syn03	2.82711	ACAAGGAGCGGAAACAGAAAG	CAAAAGAAGCCAAGCCCTCC	21	20	58.778	59.395	47.619	55	466
	recomb_site_102343	syn03	0.146007	AGTTCCAAGAAGGGGAAGCG	CGGTGCTTCCATTGAAAGGC	20	20	59.963	60.109	55	55	469
	recomb_site_105011	syn03	0.220004	CAGCCATCTGAGGAACCTCC	GGGAACAACTTCGCTTGCAG	20	20	59.82	60.04	60	55	485
	recomb_site_108295	syn03	0.286374	CTCGTGGTGAGGAGTGTTCC	CGGAAAATGCGTGAGATGGC	20	20	60.038	60.248	60	55	388
	recomb_site_110824	syn03	1.00799	GGCGCGCATTGAAATAAACG	CGATAATAACCGCGGGCATG	20	20	59.434	59.558	50	55	380
	recomb_site_111315	syn03	1.83142	CATGCCCGCGGTTATTATCG	GGTTACACTCGTTTAGCGCAG	20	21	59.558	59.611	55	52.381	332
	recomb_site_114328	syn03	0.067436	CCCTTGTTTGGCTTGCTCAC	ACGTGGCCTTCAAGTACCTG	20	20	59.967	59.965	55	55	482
	recomb_site_119823	syn03	0.426919	GTCTCTACTGGTGGTGGTGC	TATTGGCAGCGCAAAAAGGC	20	20	60.037	60.39	60	50	467
	recomb_site_123376	syn03	1.66049	GAAGGAACCGACTCAAACCG	GCTATAGCAACAGCATCGGC	20	20	58.854	59.485	55	55	402
	recomb_site_125099	syn03	2.44901	AGGTACAAGACGAGCAAGAGG	TTTAGGCGAAGGTGAGAGGG	21	20	59.454	59.097	52.381	55	498
	recomb_site_128598	syn03	2.7258	AGAACTGCAAACCTGAACCAAG	TTCAATGGCGTAGTGGACCC	22	20	59.31	60.036	45.455	55	500
	recomb_site_129879	syn03	1.45551	TGACTGAACCCTTACCGCTG	ACTGAGATTCCGATGACCGTG	20	21	59.68	59.865	55	52.381	472
	recomb_site_131993	syn03	0.894935	AGCTTTTTGGGTGGTTTCGC	CCGTCGAAGAAGTGGAAAGC	20	20	59.896	59.209	50	55	465
	recomb_site_132104	syn03	0.894935	AGCTTTTTGGGTGGTTTCGC	CCGTCGAAGAAGTGGAAAGC	20	20	59.896	59.209	50	55	465
	recomb_site_132956	syn03	0.426338	ACGGTCCTTCAATGTTCCGG	GAGGAACGTATGGGCTCCAG	20	20	60.321	59.895	55	60	453
	recomb_site_133723	syn03	4.59732	GAACTCATGCACTTCGCGAG	AGCTTACAATTGTGAATGTTGCG	20	23	59.632	58.771	55	39.13	441
	recomb_site_134301	syn03	1.05743	AAAGTGGTGTTTGCGTCTCC	AACCCGAACCTGAAGCAGAG	20	20	58.978	59.965	50	55	356
	recomb_site_138970	syn03	0.287183	ACATAGGTCAGGCCGAATGC	CACGGAGGCTTTGGTCTAGG	20	20	60.179	60.108	55	60	315
	recomb_site_141205	syn03	1.77918	TTCAACTTGAGCACGCACAC	GGTCGGTTTGGCTTGTATTGC	20	21	59.623	60.402	50	52.381	335
	recomb_site_142405	syn03	0.217324	GACCCCACTGTCATCGGATG	TAGCCGCTATGCCATCTTCG	20	20	60.179	60.038	60	55	441
	recomb_site_145698	syn03	0.700791	GCGTCCAAGCCATTGAAAGG	GGTGAAAAGTTGGCCTCGAC	20	20	60.109	59.408	55	55	377
	recomb_site_146666	syn03	0.211876	GCCGTGCCCCAATAAAACTG	TCATTGGGAGATCAGTCGCG	20	20	60.109	59.897	55	55	408
	recomb_site_147694	syn03	1.36036	CGTGAACGCATAGCAGAGAAC	TGACGATGACGACAACCAGG	21	20	59.678	60.039	52.381	55	415
	recomb_site_149792	syn03	1.20471	CGGACTGCATGGATCAATGG	AGAAGATGCTGAGGGCCAAG	20	20	59.051	59.745	55	55	380
	recomb_site_150619	syn03	0.280423	TTTTTCGTCTGGGCGCAAAC	CGGATAACGTGGCTCTACCC	20	20	60.249	59.968	50	60	454
	recomb_site_154327	syn03	0.58206	AAAGGGGTAGCCTGCTTCAC	CCCCAGTTCCATCTGACTCC	20	20	59.962	59.456	55	60	454
	recomb_site_162584	syn03	0.500633	ACCTGTCCCAGAAAAGACGC	TGACGGCTTCTTTCCCACTG	20	20	60.25	60.25	55	55	473
	recomb_site_166764	syn03	0.217755	AGCACAGCTCGAAGACACTC	ATGTATTGCCCGTCTCAGCC	20	20	60.039	60.179	55	55	397
	recomb_site_168264	syn03	0.790151	TAGAGTGGTAAAGCGTGCCC	AACATTAGTGGGAGGAGGCG	20	20	59.752	59.458	55	55	462
	recomb_site_183532	syn03	0.853962	AGCTGGGATCATCCTTTGCC	TGCACAATATGGCCCTCGTG	20	20	60.106	60.748	55	55	359
	recomb_site_186603	syn03	0.713104	GAGATGGGTGGCCACAGAAC	ATCGAAAGCTTGGACCCAGG	20	20	60.678	60.035	60	55	431
	recomb_site_187441	syn03	0.216848	CAGCTGCTCAGAGGGAAGAC	GTGTGACCATGGACGAGGAG	20	20	60.108	60.109	60	60	488
	recomb_site_195005	syn03	1.29296	CTATCTACCGCTCACCCAGC	AAGAAGACCCTGGGAACGAG	20	20	59.684	59.023	60	55	428
	recomb_site_200245	syn03	0.211095	CCTTGCCTGTAGACCGTACC	AGAGAAGCTGTTGTCAGGGC	20	20	59.825	59.964	60	55	348
	recomb_site_201566	syn03	0.862473	CATGGCGCTGATCAAACTGG	GTTGACGCGCGAAGAAAAAC	20	20	59.9	59.237	55	50	391
	recomb_site_204804	syn03	0.208151	TACGCCAAGCTGCTCTACTG	AGGTGCAGGCTTGGATCTTC	20	20	59.827	60.035	55	55	442
	recomb_site_205590	syn03	1.38817	AGTCCAATGAGCAGCTCTGG	GGCCAGAACAATACTGCAACG	20	21	59.748	60.136	55	52.381	411
	recomb_site_207837	syn03	0.201402	AAGAAAGTCCTCTGCACCCG	GACTCATCCAACCGTTTGCG	20	20	59.965	59.834	55	55	330
	recomb_site_209830	syn03	1.17673	TCGGACAGTTCAGGTTCAGTG	ACTACGCTGGCCTTCATGAC	21	20	59.931	60.108	52.381	55	492
	recomb_site_210019	syn03	1.24242	ACCGAGGATCAGCAAATGGAG	ACTACGCTGGCCTTCATGAC	21	20	60.134	60.108	52.381	55	420
	recomb_site_215711	syn03	0.075378	GAAACTGGCTTGGCTTCTGC	AGTACAGGCAGAGCAGCAAG	20	20	60.039	60.037	55	55	384
	recomb_site_216980	syn03	0.646686	ACCACCCAATTTCCAGAGCC	AAGGGCAATGCAGTAGAGGC	20	20	60.252	60.395	55	55	320
	recomb_site_217099	syn03	0.646686	ACCACCCAATTTCCAGAGCC	AAGGGCAATGCAGTAGAGGC	20	20	60.252	60.395	55	55	320
	recomb_site_219619	syn03	0.623599	GTGGAGGAATCAGGGTGGAC	CGTTGCTGCAGGTCGAATAC	20	20	59.747	59.63	60	55	497
	recomb_site_224981	syn03	0.132259	TGACGACGATGCTCTTACGG	AAGCAGAGGTCACGACTTGG	20	20	59.902	59.966	55	55	303
	recomb_site_225131	syn03	0.132259	TGACGACGATGCTCTTACGG	AAGCAGAGGTCACGACTTGG	20	20	59.902	59.966	55	55	303
	recomb_site_227370	syn03	0.142921	TCTGTATGGCGTGACACCAC	TATGGGGTTGGTGTATCGCG	20	20	60.038	59.895	55	55	355
	recomb_site_231346	syn03	0.217451	TCCTGGGGACTGAAAAAGGC	GGGGGAGTCAGCAAGTATCG	20	20	59.888	59.895	55	60	479
	recomb_site_235861	syn03	0.145417	TTTCCATGGAGCCGTACCAC	GAAACTTGGCCACAGCATCG	20	20	60.036	60.11	55	55	457
	recomb_site_237202	syn03	0.516463	TGGCCCCTGTAAGATGATGC	CCCTTCCCCTCCTTTTCCTG	20	20	59.817	59.667	55	60	443
	recomb_site_237579	syn03	0.369736	CAGGAAAAGGAGGGGAAGGG	TCCGGTTCCAAAGATCGTGG	20	20	59.667	60.037	60	55	418
	recomb_site_241273	syn03	0.428748	CGTTGAGTTTCCCCCTCTCG	GGGCAACAAGAAGCAGAAGC	20	20	60.39	60.039	60	55	441
	recomb_site_244189	syn03	0.206019	CACAGCTGCCATCAAGAAGC	ACTGAAAGGGAAGGCTCGTG	20	20	59.829	59.965	55	55	396
	recomb_site_249640	syn03	0.348791	AGTACGTATGCTGGTTCGGC	CCTGTGCGCTTTTGAGGATG	20	20	60.179	59.83	55	55	476
	recomb_site_253976	syn03	1.02441	CGACACAATTCTAGCCACCG	CAGCAACGGATAAACTCGCG	20	20	59.001	59.975	55	55	366
	recomb_site_254201	syn03	1.02441	CGACACAATTCTAGCCACCG	CAGCAACGGATAAACTCGCG	20	20	59.001	59.975	55	55	366
	recomb_site_265415	syn03	0.504349	CTCATCGTTGCAGGGCTTTG	TGGGAATAGCAAACCCTGGG	20	20	59.83	59.665	55	55	359
	recomb_site_268881	syn03	4.7002	ACAAGCAAGTGGGGTAACTTAG	TTCCCGCTACAAAGTTGTGC	22	20	58.248	59.051	45.455	50	410
	recomb_site_269770	syn03	3.43183	CTCTTGGGAGTAAGCTGCATC	AGGCGTCGAATGTTTCCAAC	21	20	58.441	59.128	52.381	50	443
	Failed target predictions
	recomb_site_000312
	recomb_site_272529

## Sheet: synIV
	Target	Chr	Pair_Penalty	FWD	REV	FWD_Length	REV_Length	FWD_TM	REV_TM	FWD_GC	REV_GC	PCR_Size
	recomb_site_0005739	syn04	4.55486	CCACAACGGTCATACAAGGTG	TTACCGCTGGTATTGCTTTTCC	21	22	59.196	59.249	52.381	45.455	472
	recomb_site_0006293	syn04	2.64299	CGGAAAAGCAATACCAGCGG	GACCTTACCTATGTGCAATCGC	20	22	59.901	59.456	55	50	477
	recomb_site_0008909	syn04	0.430933	CATGTCTCATCTCCCCCTGC	TAAAGTTTGGGTAGCCGGCC	20	20	59.892	60.323	60	55	371
	recomb_site_0011794	syn04	1.32865	TCTGTAGCTGCGACGGTTTC	TTGAACGGGTAGTTGCGTCG	20	20	60.388	60.941	55	55	403
	recomb_site_0013233	syn04	0.422493	TTGAAGGTGGGTTAGGTGGC	GGTTGGAGTTCAAACTGGCG	20	20	59.888	59.689	55	55	422
	recomb_site_0014263	syn04	0.286171	ACTATCGACCAACCCAACCG	TTGCCTTGTCAGAGCGAGAG	20	20	59.752	60.038	55	55	337
	recomb_site_0018240	syn04	0.568677	ATTGATAGTCCCGTGACCGC	ATCTATGCCACACCTTGCGG	20	20	59.896	60.464	55	55	363
	recomb_site_0018961	syn04	0.349238	ACGTCGCTTTGTGTTTCTGC	ATTGGACAGAGGTTCACGGC	20	20	59.972	60.322	50	55	377
	recomb_site_0023842	syn04	0.214893	TTATGCGCTCACTCCCACAG	ACTGCGGTGTATGGGCTATG	20	20	60.108	59.893	55	55	454
	recomb_site_0031277	syn04	0.434724	CAACAACGCCGATGGGAAAG	ACAGGACGAGGACAAATGGG	20	20	60.11	59.675	55	55	331
	recomb_site_0034593	syn04	0.214912	TCCTCAGCACAGCCTTCAAG	TAGCCATGGCCACGGTAATG	20	20	59.964	60.179	55	55	459
	recomb_site_0037495	syn04	1.8307	GAGGAGTCCGCGTAGACAG	AGGAAAGTGTCGGTGGGTTC	19	20	59.277	59.892	63.158	55	408
	recomb_site_0041136	syn04	0.653988	AGGAAAAGGAGGAGGGGAGG	AGCCTCAACCTACAACCACC	20	20	60.253	59.599	60	55	375
	recomb_site_0045999	syn04	0.644789	ATGGTGAATTCGGCGCAATG	AGTAAGACTGGCAGGGCATC	20	20	59.899	59.456	50	55	458
	recomb_site_0047714	syn04	0.210281	GCACTGCAGAACCAAACAGG	GGGCCGATCATTTTTGCTGG	20	20	59.969	60.179	55	55	441
	recomb_site_0049292	syn04	1.18232	CTATTGCAGCGTCATTGGAGC	CTGTGCATAAACGGCGAACC	21	20	60.003	60.179	52.381	55	316
	recomb_site_0050969	syn04	0.643086	CTGAAGCATGGCTCCCTGAG	CTGGGCCTCAGTCCGTATTG	20	20	60.464	60.179	60	60	407
	recomb_site_0054809	syn04	0.698529	TGTTATTGATGCCGCCGTTG	TCGATCAACGATACGCCCAC	20	20	59.55	60.249	50	55	406
	recomb_site_0057686	syn04	1.52202	ATTCCCACCGGACTTGAAGTG	ACTGCAGCTCAAACCTCTGG	21	20	60.271	60.251	52.381	55	370
	recomb_site_0059725	syn04	1.22368	TCCCTCTTTTCCCGTCTGTG	TCAGCTAGCACCATCACCAG	20	20	59.315	59.461	55	55	304
	recomb_site_0064016	syn04	0.489758	TCGTTAACGTCTGGGCTTCC	AACATCTCGAAATTGCCGCC	20	20	60.038	59.548	55	50	496
	recomb_site_0072899	syn04	4.30507	GGAGCTTGTTTTGGCAGTCC	GACCATTTTCAAATGACCACTGC	20	23	59.685	59.01	55	43.478	498
	recomb_site_0076544	syn04	0.412321	TTACACAAAACCACGCACGG	TCAGAGGGCTGCAAGAATGG	20	20	59.622	60.035	50	55	441
	recomb_site_0079727	syn04	0.498839	ATGTTGAGAGCACCACCGAC	TAACGCTTGGAGCCTGGATC	20	20	60.321	59.822	55	55	458
	recomb_site_0081031	syn04	0.26664	GGTGACAAGTTCGTCGCTTG	TTACCATCGGGCGCTATTCC	20	20	59.768	59.966	55	55	479
	recomb_site_0081854	syn04	0.88448	AGAAGCCTTCCACCTTTCCC	AAACCCAGTTCAGGTGGAGG	20	20	59.594	59.521	55	55	452
	recomb_site_0084247	syn04	1.17041	GCTGACGTCCTTACCTCGG	CATCTCCTCCATCGTCGGTG	19	20	59.861	59.969	63.158	60	455
	recomb_site_0085549	syn04	0.072513	GCCGTAGTGATCTCTACCGC	ACGGCTTCTATTAGCGGCTC	20	20	60.04	59.968	60	55	392
	recomb_site_0094907	syn04	0.074333	ACGTGGTGGCTTAGAACCAG	CCGAAGATGGTATCCGTCGG	20	20	59.965	60.039	55	60	414
	recomb_site_0097573	syn04	0.282066	AGCCACGTGTGCTACTAGTG	GAACACGGTGGACCTGAGAG	20	20	59.756	60.038	55	60	443
	recomb_site_0099441	syn04	2.20749	GCCAAGAAGACCAGAGCTTTG	TGTCAGATAGCACCGATCCG	21	20	59.461	59.331	52.381	55	480
	recomb_site_0104265	syn04	0.422171	GGGCTAGTGTTGAGGGTTCG	GATCCTAGCGTTCGTCCAGG	20	20	60.391	59.969	60	60	449
	recomb_site_0107159	syn04	0.288921	CATTGAAATTGGGGACGGCG	CGGCCGTGGAAAAAGATGTG	20	20	60.179	60.11	55	55	399
	recomb_site_0110746	syn04	0.841621	CTGGTGACGTTAAGCATGCC	TCTCACGGTGGGGTGTAAAC	20	20	59.552	59.606	55	55	447
	recomb_site_0111178	syn04	0.284197	ATGGTTTACACCCCACCGTG	TTTCCCCATGGCAGATGGAC	20	20	60.251	60.033	55	55	400
	recomb_site_0111676	syn04	0.066058	TGTCAAAGGTGTACGGGAGC	GGAACTGCTCGGGTATACGG	20	20	59.966	59.968	55	60	347
	recomb_site_0115569	syn04	0.064697	AACTTCCACGCAGAGGTCAG	CCAAAACCTCGTTGCAGTGG	20	20	59.966	59.969	55	55	436
	recomb_site_0116316	syn04	0.208333	TCATTGCAATTACAGCGCGG	CCGCATTGGGACGAACTTTG	20	20	59.901	60.11	50	55	483
	recomb_site_0118453	syn04	1.23936	CACAGGGGGAGTTTGAGGAC	ACCCTAATATGTGCACGGTCG	20	21	59.963	60.202	60	52.381	431
	recomb_site_0120153	syn04	0.995107	AAGCCCACAATTCACCAACG	TGCTGCCAGTACTTCTCACC	20	20	59.327	59.678	50	55	453
	recomb_site_0122184	syn04	0.569621	TCCGTTAGTGCCGAACATGG	CACCCCATTAGGTAGCAGCC	20	20	60.391	60.179	55	60	354
	recomb_site_0125493	syn04	2.46175	AGCGTATGAGGTAGCAGGAG	ACGTCTCGTCGATATCGGAG	20	20	58.677	58.862	55	55	408
	recomb_site_0126869	syn04	0.413404	TCCATGACTGCGAGGAAGTG	GTGAAGCACCCGTCGATTTG	20	20	59.753	59.834	55	55	465
	recomb_site_0130280	syn04	0.436964	TATTGGAAGAGGTGGCGCTG	TGTCTGGGCCATCCAAGAAG	20	20	60.108	59.671	55	55	484
	recomb_site_0139175	syn04	0.070516	TATTTTCTTTCCCCGCCCCC	AGTACAAGCGACGGGGAAAG	20	20	60.033	60.038	55	55	416
	recomb_site_0142140	syn04	2.2755	TGCGCACAATTACGTTCTTCAG	CCTGCTAGCAGAACCCCATC	22	20	60.096	60.179	45.455	60	453
	recomb_site_0150545	syn04	1.32776	TGAGCATTTTCTCGCATCGC	AGAGCGTATCGTAGGGCTTC	20	20	59.625	59.047	50	55	321
	recomb_site_0151623	syn04	0.360064	CGATGAAACTGGGCAAGTGC	CTGGTCAGTCACAACCCCAG	20	20	60.11	60.25	55	60	436
	recomb_site_0153567	syn04	0.500813	CGAATGGCGATGCGGTTATG	TGATATCGCCGTTACCCCAC	20	20	60.111	59.61	55	55	411
	recomb_site_0155513	syn04	0.987015	AAGAGAAGCCTTGGACCGTG	AACGATGGTGAAACACAGGC	20	20	59.965	59.048	55	50	325
	recomb_site_0157808	syn04	0.359768	TGGACAAGCATCCTCAAGGC	TCTGCTGAAAAGCGGGAGAG	20	20	60.323	60.037	55	55	325
	recomb_site_0159412	syn04	0.141252	TAGTTGGTTAGCTGCCGGTG	ATGCCATGTCTCGAGCTGAG	20	20	60.037	59.896	55	55	324
	recomb_site_0162429	syn04	1.73245	AGGGCTGAAGAACTATCTCGC	TTCTGGTGGTCAATCTGGCG	21	20	59.589	60.322	52.381	55	463
	recomb_site_0169342	syn04	1.44218	TCTGACGTCGGAAGATAAGGC	AGAACAAGGAGAGCAGCGAC	21	20	59.596	60.038	52.381	55	412
	recomb_site_0175683	syn04	0.559227	TCAACGCCTTCAGATGGAGG	GCCAGCATGTATTCGGAAGC	20	20	59.75	59.691	55	55	421
	recomb_site_0180147	syn04	0.145336	GTCAACGAGGCAAGCAATGG	TTTGGTGGGGCTAGACGTTC	20	20	60.11	59.964	55	55	451
	recomb_site_0183238	syn04	0.633963	GCCGTTAACATGGGTTTCCC	CTATCCCAGTGCCGAGGTTC	20	20	59.471	59.895	55	60	437
	recomb_site_0197202	syn04	0.370872	ACAGCCAATACACTTCCCCC	CAACAACAACCCGCATCTGG	20	20	59.668	60.039	55	55	365
	recomb_site_0198336	syn04	0.079268	AAGGCCTGGAGTGGTTAAGC	CTTTGTGTTGGACTCGCTGC	20	20	59.962	60.041	55	55	386
	recomb_site_0199663	syn04	2.33078	TATCGCCTGTGTCTTGACCG	TGAAGTATAGGGGTAGGGCTCC	20	22	59.827	60.158	55	54.545	441
	recomb_site_0200003	syn04	0.641789	ATCAGTCAGGAGCCCTACCC	AAAAGCGGGTATTGCCGTTG	20	20	60.399	59.757	60	50	400
	recomb_site_0201019	syn04	0.411757	AGTCGGTACTTTCTTCGGCC	GGCGAACCATCAGTTTCACG	20	20	59.754	59.834	55	55	474
	recomb_site_0203115	syn04	0.203373	CAAGAGGCATAGCGGCAAAC	CGGAAGGTGAGAGCCAGATC	20	20	59.901	59.896	55	60	318
	recomb_site_0205172	syn04	0.505283	GCAGGTCAAATGGAAGCACG	GCCCTCCCTTCGGGTAATAC	20	20	60.11	59.604	55	60	376
	recomb_site_0210181	syn04	0.639936	AAGCTGGGTGATGTCAGACC	TGCAACCGCCTCAATTGAAC	20	20	59.674	59.686	55	50	362
	recomb_site_0210931	syn04	0.502442	TTCCCGTAATACCAGGCTGC	TCTGAGGAGCAAACTGAGGC	20	20	59.821	59.677	55	55	467
	recomb_site_0212061	syn04	0.490857	CTGGTTTCCATAACGCTGGC	CGACAGGTCTGATATCCCGC	20	20	59.548	60.039	55	60	388
	recomb_site_0213467	syn04	2.7508	CCTCACCCTAGAATGCGTCG	TGTCCCTCTCCAAACTGATAGC	20	22	60.249	59.498	60	50	458
	recomb_site_0215489	syn04	0.510677	TGGTTGGAGGGTGTCATGTC	GCTGCAAGAAGAACACGAGC	20	20	59.6	60.11	55	55	442
	recomb_site_0217489	syn04	0.139746	GCTTCCACTTCGACCCTCTC	GCAGGCCAGGCATAATTTCG	20	20	60.109	59.969	60	55	367
	recomb_site_0220682	syn04	0.639756	TTCACATTCGAGGGGTTGCC	AAGTCGACCACGTCCACTTC	20	20	60.608	59.968	55	55	390
	recomb_site_0222790	syn04	0.128201	GCATACTCGCCACTAGGTCC	CTCGATGCTGAAAAGTGGCG	20	20	59.968	59.904	60	55	469
	recomb_site_0223467	syn04	0.275041	TCCTCAAAACTCGCAGACCC	GGTTTCCAACAGGCGCTTAC	20	20	59.965	59.76	55	55	462
	recomb_site_0226642	syn04	2.00624	AGCAAGGAGAAGGTGAAGAGC	AAGTGCCTCTTCCGCTTCC	21	19	59.997	60.003	52.381	57.895	497
	recomb_site_0228377	syn04	0.28502	TTGAACGGTGAGTGGGTCAG	TAGCGGGTTAAGCATGAGGC	20	20	59.894	60.179	55	55	459
	recomb_site_0229411	syn04	0.342816	ACAGCAGATGTTAGCCCACC	CGCTTGTGGTGACTGTTTCC	20	20	60.035	59.692	55	55	413
	recomb_site_0233001	syn04	0.916185	GCTAGTCAAGAGCGATCCCC	ACCTCGTTTTCGGACTTGCC	20	20	59.967	60.883	60	55	436
	recomb_site_0235543	syn04	0.568653	TCGGAAGCCCTGGCATTTAC	TCCGACGGATGTTGATGACC	20	20	60.394	59.825	55	55	493
	recomb_site_0244986	syn04	0.419814	GGCAACCGCAGTTATCGTTC	TATTGGACCCTGCAGCCAAC	20	20	59.904	60.323	55	55	373
	recomb_site_0246300	syn04	0.075636	AAGCACACCCTAGGGCTTTC	TGGCAAGAGTAAGCACGAGG	20	20	59.962	60.037	55	55	361
	recomb_site_0247080	syn04	0.210881	AATCCCGGGATGACGTCAAG	ACAAGGGGATGCATTGGAGG	20	20	59.822	60.033	55	55	403
	recomb_site_0251997	syn04	0.704239	TCTCCACCTATAACGCGAGC	TGGACGTCAAGCTAGCAAGG	20	20	59.333	60.037	55	55	481
	recomb_site_0255462	syn04	0.356002	TGAGAGACAAAGGCGTCGTG	ATTATGATCGGCTGGGCAGG	20	20	60.319	59.963	55	55	339
	recomb_site_0262150	syn04	2.80369	GGACACAATGCCAAAGGTGC	TCCAGCAACAATCAAGCGTTAG	20	22	60.32	59.516	55	45.455	407
	recomb_site_0263989	syn04	3.44006	GAGTGCTCTCTTTTCGTGGAC	GTGCTGGAGAAATCAGAGGC	21	20	58.937	58.622	52.381	55	442
	recomb_site_0266362	syn04	0.560199	CTGAACAAATGGCGCCAGTG	TGATGACGTACCGCAAGAGG	20	20	60.388	59.827	55	55	465
	recomb_site_0271464	syn04	0.335517	TGCCGCCACTAGTACAGTTG	CGATAGACTTTTCGCGGCAC	20	20	60.038	59.702	55	55	486
	recomb_site_0274126	syn04	1.67333	CTTCAGCGAGCATTCTCCAC	AAGTGTTGCATTGTGACCGG	20	20	58.995	59.332	55	50	329
	recomb_site_0275405	syn04	0.765215	TGAGTCAAAAGGCATGTGCG	TGACGCATCTCTACCAACGG	20	20	59.407	59.827	50	55	429
	recomb_site_0277081	syn04	0.275472	TCGTTTTAAAAGCGGTCGCC	CTGGCTGTTGCGGAAAGTTC	20	20	59.765	60.04	50	55	338
	recomb_site_0280498	syn04	2.29772	ACCATCGAAATCCCTGAGCC	GCTGGTTTTACGCACAAACTG	20	21	59.819	58.884	55	47.619	381
	recomb_site_0284579	syn04	0.34862	TCATCCGTGACGAGTTCAGC	CTTGAGACAAAAGCAGGCCG	20	20	60.109	59.761	55	55	497
	recomb_site_0287004	syn04	0.400911	CCGCAATCGCTGACTTACAC	CCAACAGGCAAACAGTTCCG	20	20	59.63	59.969	55	55	500
	recomb_site_0289109	syn04	1.26958	GAAGGCATTGATCCGTCCAC	ATTCGGTGGTAAGGGTGCTC	20	20	58.983	59.748	55	55	467
	recomb_site_0291612	syn04	0.762837	TCTGCTGCTGCTACTTTCCC	ATAATGCCACGTTGTGCTCG	20	20	60.036	59.273	55	50	489
	recomb_site_0292053	syn04	0.833064	CAGGCTTTTCCTTCGAGCAC	GGACGGCCAAAACTTGAAGG	20	20	59.481	59.686	55	55	383
	recomb_site_0292927	syn04	0.352097	GCGGTAATCATGAGGGTCCC	TACACCATAGAAGCGACGCC	20	20	60.25	59.898	60	55	419
	recomb_site_0295270	syn04	0.571675	GTGGCCGGTGAAAATTTGGG	ACTGAGTTGGGCCATGTTCC	20	20	60.32	60.251	55	55	309
	recomb_site_0297418	syn04	0.422738	ATGCTGCCCCTGGTTAGTTC	ACTGCGGTCAAAGAGCTACG	20	20	60.034	60.389	55	55	491
	recomb_site_0302763	syn04	0.357246	ATCTGAGGGCCCCGAAAATG	ATAACATCGCGGGAATGGGG	20	20	60.107	60.251	55	55	492
	recomb_site_0305124	syn04	0.999323	TGCACGGTGTCTCCTTCAAG	AATTGATCTGAGTGCCCCGC	20	20	60.25	60.749	55	55	446
	recomb_site_0306210	syn04	0.412334	AAATTTTTCAGGTCGCGGGC	GTAAGGAACGATTGGCAGCG	20	20	60.039	59.626	50	55	394
	recomb_site_0312033	syn04	2.03444	CTGTCGGCATGAACCTACTTG	CAGAGCATCGCCTCCAGTAG	21	20	58.997	59.968	52.381	60	367
	recomb_site_0315352	syn04	3.29434	ACAATCGAAATGGGCTTCATGC	TGCGAATACCTGCCAATTTGC	22	21	60.159	60.135	45.455	47.619	421
	recomb_site_0316482	syn04	0.429813	AAAGGGGTAGTACGTGGCAC	GGGGTGTCATGGCCTCTTAC	20	20	59.677	60.107	55	60	482
	recomb_site_0318548	syn04	1.63759	TTTGGCTTGCGGTAACAACG	TGACTCACCAATCCGTTCAGC	20	21	59.97	60.608	50	52.381	409
	recomb_site_0320495	syn04	3.38902	CCTGCCTGGCGATCATTTTC	AGTTGTACCAAATTTGAGGCAGC	20	23	59.617	59.994	55	43.478	458
	recomb_site_0322885	syn04	3.06087	TGGCAATAAACAGGGCAGTAC	TCCCACCCAAGAAGATTCGG	21	20	58.558	59.382	47.619	55	425
	recomb_site_0326528	syn04	0.42725	TCGATACCTGTTCCGTTCGC	GGCGATGCGTTAAAGAAGGC	20	20	60.179	60.248	55	55	379
	recomb_site_0334752	syn04	0.409582	GGCGAATGGTCCACGAAATG	CCCGCAAAGTGACCAAACTC	20	20	59.901	59.689	55	55	440
	recomb_site_0337744	syn04	2.5821	AGGGCGCAGAACAGATCATC	GACGACGTTGAAGTTAAGGACG	20	22	60.179	59.597	55	50	481
	recomb_site_0342122	syn04	2.33749	TGTCCAGGATTCTCCGAAGAAC	TTAGTATGGGGCGAACGCTC	22	20	59.766	59.896	50	55	463
	recomb_site_0344030	syn04	0.278811	GCTGTCTGAGTAGCGGTCTC	TTCAACAGCCACTGACTGGG	20	20	59.9	60.179	60	55	472
	recomb_site_0345037	syn04	3.27662	TCACATTTTTGACACATGCCTGG	GAGATTGGCTACTCTCCCGC	23	20	60.244	59.967	43.478	60	436
	recomb_site_0347467	syn04	0.066392	AGGACTCTTCTGCCATTGCC	AGTAACTATGCTACGCCGGC	20	20	60.035	59.968	55	55	480
	recomb_site_0349172	syn04	0.429768	TCAGGTGCTTCATCACTGGC	ATTTCGAGTACCCGCCCAAG	20	20	60.322	60.108	55	55	484
	recomb_site_0353180	syn04	0.139516	ACTGAACCTTATTGCCCGGG	GTCGAGTTAGGGAGGGCATG	20	20	60.034	59.895	55	60	309
	recomb_site_0354269	syn04	0.076482	TCCTGTCCAATTGAACCGGG	ACAAAGGCGCTGAAGCATTG	20	20	59.962	60.039	55	50	378
	recomb_site_0355077	syn04	1.29374	ACTAGTGAAAGTGCCCTCGG	TCCGCTATCAATACCAGCCC	20	20	59.391	59.315	55	55	420
	recomb_site_0356536	syn04	1.83673	AGCAGGAACGTTTATTAGCGC	TGTGGTTACCGAGATGAGCG	21	20	59.336	59.827	47.619	55	375
	recomb_site_0359360	syn04	0.35233	CCTTTCTTTGACCCAACGCC	CCCAAAAATGTGGCTGGACG	20	20	59.686	60.038	55	55	473
	recomb_site_0361511	syn04	0.148987	AAAAGGTCCTGGCTGTCCTG	AACGACACCCCCTTTGATCC	20	20	59.889	59.962	55	55	495
	recomb_site_0364656	syn04	0.146546	AACCCAGCGACCTCATTAGC	AGGCAGCGCAAACATTGAAG	20	20	60.108	60.039	55	50	477
	recomb_site_0370252	syn04	1.94677	CCGGGAATACTAGGAGTGTGG	TCCTGGCCCCAATGATCTTG	21	20	59.313	59.74	57.143	55	387
	recomb_site_0371945	syn04	1.68428	TTCTCTAATGGTTCGCCGCC	CTGGCACCACTCCTGATCC	20	19	60.461	59.777	55	63.158	330
	recomb_site_0375466	syn04	0.071178	TAACCCACTCCTTCGTTGCC	AACGTGCCATAACTCCTGGG	20	20	59.964	60.035	55	55	472
	recomb_site_0386413	syn04	2.49388	GGCTGGGTCAAGTAGGCTTC	ACAGCAGCAAAACCCTTAACAC	20	22	60.393	59.899	60	45.455	500
	recomb_site_0388096	syn04	0.146656	CGGGTGACTTCAATTTGGCG	CCCTCCTGTGAAGTTGACCC	20	20	60.11	59.963	55	60	413
	recomb_site_0391237	syn04	0.144707	AACGAGGGTGATAAAGCGGG	GAGAGTTGCTCCAGTGGTCC	20	20	60.108	60.037	55	60	439
	recomb_site_0393202	syn04	1.52379	TGGGGCTCTCCAACACAATG	TTGACCACCTCGTCTTGCTAG	20	21	60.251	59.728	55	52.381	321
	recomb_site_0395788	syn04	0.209357	GTTGAATGGCCAATCCGCTC	ATGCGGAAGAGGTGTACAGC	20	20	59.899	60.108	55	55	472
	recomb_site_0397928	syn04	2.70468	CGCCGAGAAGGTTAGAAACG	AGATTGTCTTCCGTTGCTCG	20	20	59.01	58.285	55	50	483
	recomb_site_0400512	syn04	1.36543	CTCGCTTGTTGCTTGCTTTG	CAGCACGCAGAAAAAGGGAG	20	20	58.874	59.761	50	55	459
	recomb_site_0405716	syn04	0.430936	TACCATCCCCAAGCGAGTTG	TGCCCAAATCGCTATCCTGG	20	20	59.748	60.179	55	55	419
	recomb_site_0414025	syn04	0.429123	TGTGGTAGGTGTTTCGCCAG	AATGAAGACTGCCTAGCGGG	20	20	60.25	59.821	55	55	464
	recomb_site_0417132	syn04	3.69846	ACGGTTCTTTTCTTGTGAACGC	TGAGATGGAAGCTGCAAATGC	22	21	60.223	59.525	45.455	47.619	454
	recomb_site_0418990	syn04	1.17733	GGCGCTTAAAGGCTTGGAAC	TCCTCGAACTTTACGACAGGC	20	21	60.109	60.068	55	52.381	406
	recomb_site_0419862	syn04	1.29473	GCGGCTGCAACTTTGAAAAAG	AGAGACATTTGCCACCGGAG	21	20	59.741	60.036	47.619	55	466
	recomb_site_0423053	syn04	0.689039	GGATCCGTTATAAACCGCGC	TGGCGAATTAGACCTCAGCG	20	20	59.49	60.179	55	55	324
	recomb_site_0429040	syn04	2.09495	TGGTACATTAGCAGCCAGAGG	ACCCGTGACTTAGCAGAAGG	21	20	59.514	59.391	52.381	55	444
	recomb_site_0431390	syn04	0.574378	ACAGCTGGGCCATTCTCATG	TTACCCGGCGAATCATGGAC	20	20	60.395	60.179	55	55	370
	recomb_site_0432361	syn04	0.838221	ACCTAGGAGCGGCCAAAATG	AATTCACATGCTCGTCGTGC	20	20	60.394	59.556	55	50	482
	recomb_site_0437086	syn04	0.208478	GACGTCAACAATGCTCCAGC	TCAACGCGAAAAAGCCGAAG	20	20	59.833	60.042	55	50	458
	recomb_site_0439045	syn04	0.557091	TCCACATTCGCTAAGCCTGG	GCGAAGTGGAAGATGCCTTG	20	20	60.108	59.551	55	55	498
	recomb_site_0440705	syn04	0.279392	GCCCCTGATTGACAAGCAAC	ATGAGCCCAAGCAAGACCTC	20	20	59.755	60.035	55	55	417
	recomb_site_0447200	syn04	0.072825	GCAAACCAGCTTTAGGCACC	TCCAAATGGGGTGATCCGTG	20	20	60.038	60.035	55	55	322
	recomb_site_0452662	syn04	1.5995	AATCTTCCTTCCTAAGCCCCG	TGGTGACCAGTTTGAGGAGC	21	20	59.509	59.891	52.381	55	465
	recomb_site_0455213	syn04	0.632304	GGCCAAGCTACTCAAAAGCG	ATTCTCTGTGAGCATGGCCG	20	20	59.831	60.463	55	55	431
	recomb_site_0458295	syn04	0.976309	CCGTGACGGTTCTGACACTG	TAGTTGCCAGCAGGGTGAAG	20	20	60.94	59.963	60	55	331
	recomb_site_0460625	syn04	0.139961	TGACAGGCTACAACCACCAC	TATCAGACGAAGCGCCCATC	20	20	59.892	59.968	55	55	459
	recomb_site_0461482	syn04	1.82556	ACACGTCCGAGCTCTTCATC	ACGAGCTTATTTTCGACGCTG	20	21	59.829	59.346	55	47.619	433
	recomb_site_0465071	syn04	0.713453	ACCGTTGTGGATGGCTAAGC	ACAGCCCAGCTTTACGTACC	20	20	60.677	60.037	55	55	477
	recomb_site_0466598	syn04	0.280433	CTTCGACGGACAGATCTGGG	AGATCTTCTTGCCCGATGCC	20	20	59.899	60.179	60	55	492
	recomb_site_0468215	syn04	0.466307	CGAAAGAAGTCACGGCGATG	GTTGATGGCATCGTCAAGGC	20	20	59.633	59.901	55	55	390
	recomb_site_0470575	syn04	0.275321	GCGCGGTATTGATGTCCAAC	AGTGGACTCGGACATTGAGC	20	20	59.972	59.752	55	55	467
	recomb_site_0471337	syn04	1.85583	TGATCATCGTTGCTGGGACC	GTGCCCAGTCCTGCATCTG	20	19	60.108	60.748	55	63.158	496
	recomb_site_0475053	syn04	0.072636	TGTCAAGGTCTCTGCTGCTG	GCCCGGATATCCTCGAACTG	20	20	59.966	60.038	55	60	447
	recomb_site_0477180	syn04	0.628791	TTTGTTCAGCGCCAACTGTG	TGAGCCATTCGATGCGAGTC	20	20	59.9	60.528	50	55	454
	recomb_site_0480400	syn04	0.425636	ACGGCACTGATCCACACTAC	AAGTCTGTTGTTTCCGGGGG	20	20	59.753	60.179	55	55	384
	recomb_site_0484352	syn04	1.77809	TAAGAGGTGAAGCGGCTTGG	AATCAGGCTTCGCATTGTCAG	20	21	60.036	59.258	55	47.619	348
	recomb_site_0486732	syn04	2.27752	AGGTATACCTGACGGGCAGTC	TGTTTCGTCTCCACCGGAAC	21	20	61.028	60.25	57.143	55	402
	recomb_site_0491783	syn04	5.58814	TGCTAGTCCAAGACCTGCTG	ACGTTTCTTGATCAAAATGCACTG	20	24	59.39	59.022	55	37.5	484
	recomb_site_0492438	syn04	1.14203	GACTTTTGACGTGCCAGTGC	AGCCCACCTCAAAACAGCAG	20	20	60.317	60.825	55	55	339
	recomb_site_0495911	syn04	1.60383	TCCGGTGGTTGCTGTAGAAC	CAAGCGTTTCCTGTCACCG	20	19	59.966	59.431	55	57.895	500
	recomb_site_0497680	syn04	0.636543	GTATTGGCTGGGAGTCCACC	AGCCGTCGTGGTAAGTTAGG	20	20	60.107	59.471	60	55	492
	recomb_site_0501925	syn04	1.45993	TCTTGACCGACTCCAACACC	CATCCACAACCCTTCAAAGCG	20	21	59.608	60.068	55	52.381	385
	recomb_site_0515206	syn04	1.10567	TTACGCTGGTTCTTGGGACC	GATTCTCAGGCCCGCTACC	20	19	59.964	59.93	55	63.158	338
	recomb_site_0517313	syn04	0.211885	AGGGAGGGGTTTTTGCTTCC	TCCGTATAAGGGATGCACGC	20	20	60.179	59.967	55	55	329
	recomb_site_0523435	syn04	0.216588	GAGTAAGGTGGTTCGGTCCG	GAGAGTTATCTGGCTGCCCC	20	20	60.109	59.892	60	60	345
	recomb_site_0529866	syn04	0.552954	ACCGATGAACAGAGACGCAG	CACTGGAGGCGTCATTTTCG	20	20	60.109	59.556	55	55	346
	recomb_site_0531797	syn04	0.212649	CCCGCTCACACTAACGTAGG	TGACAGAGTCGCCAGTTTCC	20	20	60.179	59.966	60	55	394
	recomb_site_0539798	syn04	0.287916	CCAATTGGCCAAACAACCCC	GACCTACTGCACCAGTCACC	20	20	60.251	60.037	55	60	500
	recomb_site_0543889	syn04	0.068336	TGTGCGCTGAGGAAGGTAAG	AGGACCTGTAGGGGATGACC	20	20	60.037	60.031	55	60	461
	recomb_site_0550389	syn04	0.432833	ACCTACCCATATGGAAGCGC	AGGTTCTGTCTCTTGCTGCC	20	20	59.603	59.964	55	55	425
	recomb_site_0553752	syn04	2.43821	GAAGATGCTTTATGCCGGCG	GCTACTTTGCGCGCTCAG	20	18	60.041	59.603	55	61.111	354
	recomb_site_0556575	syn04	0.702887	TGACCGCGATAAGGATCCTG	AAAACAGCAGCGACGGTTTC	20	20	59.326	59.971	55	50	413
	recomb_site_0557492	syn04	1.23226	TCCAGAATGCCTCCTTGCTG	TGAGTTGCGTGTTGATGATGC	20	21	60.035	59.803	55	47.619	350
	recomb_site_0559674	syn04	0.947911	TCCAAGAGATGCACAGGAGG	ACGGCGTTGCTTGTCATTTC	20	20	59.093	60.04	55	50	420
	recomb_site_0562867	syn04	0.564031	CTTTGGAAGCGTGCACACTC	CAAAACAGGCCAGATGACGG	20	20	60.041	59.477	55	55	411
	recomb_site_0563630	syn04	3.30315	CGGTCAAGGATGTAGGGTAGC	AGCATGGGCAAATTACAAGTGG	21	22	59.931	59.766	57.143	45.455	464
	recomb_site_0564598	syn04	0.074404	CAAACACTTGCTCCCGCTTC	TAGGCGACAAAGTGGACACC	20	20	60.04	59.966	55	55	386
	recomb_site_0567826	syn04	0.275805	CTCCTCAGCTAGCCAACCAG	TACTGCGACGATGACGAAGG	20	20	59.822	59.902	60	55	459
	recomb_site_0571495	syn04	0.849759	ATCAAAGCTGGCCTCGAAGG	TCGAGATGCCGTTCTTCTCC	20	20	60.394	59.544	55	55	492
	recomb_site_0573028	syn04	1.51207	TTAGTGACAGTCTGGTCGGC	CGCGATGAGAAGAGAACACG	20	20	59.398	59.089	55	55	462
	recomb_site_0574668	syn04	0.267937	AAATGCGGAGGGAAAGGAGG	AACTTTAAGTCGCCGCGTTG	20	20	60.034	59.766	55	50	454
	recomb_site_0576823	syn04	0.800732	TCACGACCAATGGGAAGACG	AGATGGTGGTATAACGGGGC	20	20	60.038	59.237	55	55	464
	recomb_site_0577239	syn04	0.780342	AGCCCCTAAATTGCCCTGAG	CTGCTGCAGCCACTTGTTAG	20	20	59.74	59.48	55	55	445
	recomb_site_0578668	syn04	1.59392	TGTCTGACCTGGTTATGCAGG	GGGTGCACTGGTTCAATGTG	21	20	59.721	59.685	52.381	55	302
	recomb_site_0582102	syn04	2.69402	TTCGTGGCATGAGTGACGAC	TCCTGATGACCTTTGACTGCTC	20	22	60.666	60.028	55	50	498
	recomb_site_0588548	syn04	1.05395	GCCACCTGCGGAGATTATTG	TGTTGCGATAGATGGGAGCC	20	20	59.053	59.893	55	55	482
	recomb_site_0589465	syn04	1.23273	ATGGGAACTGCCTTACCTGC	GTCCATGAGAACAGCAAGTGC	20	21	60.034	59.801	55	52.381	451
	recomb_site_0595183	syn04	0.143698	TCCGCGTTCGAACTAGTCAC	GTCCGGGCTAAGCAGGATAC	20	20	60.11	59.966	55	60	325
	recomb_site_0599900	syn04	0.148212	CACTTTGGCACCAATCTGGC	CGTTCAAACACGGCCATCAG	20	20	60.038	60.11	55	55	337
	recomb_site_0600272	syn04	0.289299	CTGATGGCCGTGTTTGAACG	ATTCCAGATGACGCCAGCTC	20	20	60.11	60.179	55	55	342
	recomb_site_0605584	syn04	0.27563	GCAAGGTGCCAAAGCTAAGG	GACCCTCGAGCGGACTAATG	20	20	59.755	59.969	55	60	423
	recomb_site_0614836	syn04	4.8269	AGAAGAGACCATGTTCTGCAAC	TCTGGTGAAGGGGTCTTGAAC	22	21	58.593	59.58	45.455	52.381	493
	recomb_site_0619218	syn04	0.058469	AGACGCGTATCAGCTACTGC	GTGTGGTTTCAGCCGTCAAC	20	20	59.97	59.971	55	55	435
	recomb_site_0620230	syn04	0.698772	GCACGATTAACTTGTCGCCG	CGATAATGGCGCGCTCATTG	20	20	60.247	60.452	55	55	366
	recomb_site_0621972	syn04	3.16851	CGCCACAACTGAATTGCCTC	CGTTAGCAAGAAAACTGGAGTGG	20	23	60.11	60.059	55	47.826	435
	recomb_site_0623257	syn04	0.076218	TGCTAACTTCAGAGCACCCG	AAACGCAGCCAATGAAGCAG	20	20	60.037	60.039	55	50	422
	recomb_site_0628778	syn04	0.423675	CCCGCCAAACGTTTCGTAAC	GGACGGATGGCGATCTGTAG	20	20	60.385	60.039	55	60	433
	recomb_site_0632988	syn04	0.482856	GGCGCAAACTCCGAATATCG	TGCCCTTTACGGTTGGACAG	20	20	59.768	60.251	55	55	418
	recomb_site_0635911	syn04	1.65706	CACCAAACTGCGTCTTTCCAC	TGTCGTCACTGGAGCGATTG	21	20	60.269	60.389	52.381	55	449
	recomb_site_0640449	syn04	0.357816	AAGGACGTGGATTCTGCACC	TTCATTGACCGTGGGACAGG	20	20	60.322	59.964	55	55	495
	recomb_site_0644772	syn04	2.18751	CAAACTCTGGAATCGCCGTC	TATAAAACCACCTTGCGGGC	20	20	59.278	58.534	55	50	330
	recomb_site_0645238	syn04	0.207705	AAACTTCACCCCCACCATGG	TTGTGAAAGCGAACGCCTTG	20	20	60.179	59.971	55	50	311
	recomb_site_0648955	syn04	0.343228	CGCTAGCAACCGTTACTTGC	TTCGATCACGTGATCCGAGC	20	20	59.905	60.248	55	55	398
	recomb_site_0649789	syn04	0.145247	TAGGGCCAAGAGCAAACAGG	TGGCCCCGGTATTGTAATCG	20	20	59.962	59.893	55	55	372
	recomb_site_0651045	syn04	1.24064	TGATGTCGGGCATTTTTACGC	GTTCAAGGCGCCAATGAAGG	21	20	59.868	60.109	47.619	55	390
	recomb_site_0657673	syn04	0.142985	TTGGGTACACGAATCAGCCC	ATAGAGGGGTTTCCGCTTGC	20	20	60.036	60.107	55	55	478
	recomb_site_0658388	syn04	0.571705	TTTAGGTTGGCCTGGTGCTG	CTAAGGATCCGCCCGAGAAC	20	20	60.539	59.968	55	60	384
	recomb_site_0658750	syn04	0.134929	GTTCTCGGGCGGATCCTTAG	GTAGTCGCAGGCCTAGGTTC	20	20	59.968	59.897	60	60	441
	recomb_site_0661417	syn04	0.073744	AGGACACTCGGCATTGAAGG	TCCCCTTTCTTTCCTTCCGC	20	20	60.036	59.962	55	55	482
	recomb_site_0665170	syn04	0.486328	ACAAGGTGACGGTAGCGAAG	AAACGGTGCAATGATCGCTC	20	20	60.039	59.552	55	50	484
	recomb_site_0665857	syn04	0.643614	TTCACCATCATTGCCTCCGG	CAGTAAGGACCCCACCGAAG	20	20	60.394	59.751	55	60	407
	recomb_site_0668734	syn04	0.572844	AGCGCAAAAGCAAAAAGGGG	AGCAAAGGACCCCTTGATGG	20	20	60.533	59.96	50	55	363
	recomb_site_0671622	syn04	0.919635	ATGACGCTGCTGAACCACTC	GTTACGAGTCGGCGTCCTAC	20	20	60.672	60.248	55	60	352
	recomb_site_0676662	syn04	0.647931	CTTGTGAAAGGTGCCCATGC	TGGGGTGCTCAGCTGATTTG	20	20	60.038	60.61	55	55	482
	recomb_site_0680441	syn04	1.52929	GCACTGGATCGAGAACAACG	AATGCCTCCAACGCTCAATG	20	20	59.284	59.187	55	50	408
	recomb_site_0680813	syn04	1.31047	GAATCATTGAGCGTTGGAGGC	ACCGAGGAAGAAAGGTACGC	21	20	59.935	59.754	52.381	55	389
	recomb_site_0683143	syn04	0.283271	AGGCCATCGGGAACAAGAAG	GAATTCCATGCTGGCGAACG	20	20	60.035	60.248	55	55	438
	recomb_site_0684220	syn04	0.273649	TGGCTTGTCGTCCTCAAAGG	GACGAGTTACAACGATGCGC	20	20	60.25	59.977	55	55	428
	recomb_site_0686280	syn04	0.426576	GGGCCCTTTCAAATTGGCAG	GTCTCTCTGGAAACTGGCCG	20	20	60.036	60.39	55	60	493
	recomb_site_0690502	syn04	0.21501	ATCCTTGCACCTGTTCTCCG	AGCCGAGTTTGATAGCCCAG	20	20	60.036	59.821	55	55	432
	recomb_site_0697789	syn04	0.431412	ACCTCGTAGCCCAACCAATC	CTTGAAATCGCACGGACAGC	20	20	59.748	60.179	55	55	459
	recomb_site_0700409	syn04	1.05173	CGAACAGACGCAACCAAAGG	GGAGCATGCTTTTGCCAACG	20	20	60.041	61.01	55	55	485
	recomb_site_0701218	syn04	0.560495	TGACAAATTGGGGGCGGTAG	CTTCGGGAAGGCAAACGAAC	20	20	60.323	59.763	55	55	497
	recomb_site_0702371	syn04	0.918504	AAAAGCGGGATGGGAAGTCC	ATTCGTCGCGCTGGTAGATG	20	20	60.323	60.595	55	55	430
	recomb_site_0708068	syn04	0.555122	CTTTTGATCACGTGCCTCGG	ACTGGAGCTTGTGGGGAAAG	20	20	59.556	59.889	55	55	442
	recomb_site_0709671	syn04	0.965909	CTCTGCACTTTTCGAGCGTC	ACTATCCACAACGACGTCCC	20	20	59.563	59.471	55	55	477
	recomb_site_0711974	syn04	0.351545	TTTACCCGGCTTTTTGCGTC	CGGCAACAAGTTCTTCCAGC	20	20	59.689	60.04	50	55	427
	recomb_site_0721372	syn04	3.25541	GAAATCAGATTGGTATGGGCTGC	TTTGGTTACCCCCGTCGTTC	23	20	59.995	60.25	47.826	55	449
	recomb_site_0731612	syn04	0.554003	CGTCTGTCTGCTAGCCGTAG	TTTGGCGTATTTCTGCTGCC	20	20	59.972	59.474	60	50	397
	recomb_site_0734501	syn04	0.350625	GTTTGAACAAGGCGTGGTGG	CATCATTGCCCTTTGCGGAG	20	20	60.249	59.898	55	55	494
	recomb_site_0739260	syn04	1.58914	TTCAGGCTATGGCGTCAGTG	TGGGTCAGCGAGAGAATTACC	20	21	60.108	59.519	55	52.381	440
	recomb_site_0743622	syn04	0.501075	CTAGACGGTGCTGACCAAGG	TTGGCCTCTTATCACACGCC	20	20	60.109	60.392	60	55	470
	recomb_site_0748257	syn04	0.286526	AAGATTCGGCCAGGCATACC	ATTGGCTGAGGGTGACATCG	20	20	60.179	60.108	55	55	445
	recomb_site_0749858	syn04	0.133804	AGAGAAGCAGGACGTCGTTG	AACGTAGCAAATTCTCGCGC	20	20	60.039	59.905	55	50	496
	recomb_site_0754147	syn04	2.61209	AGGGGATTCTAACTTGGTGACC	ACACCGAGGCCACATTAAGG	22	20	59.423	60.035	50	55	368
	recomb_site_0760317	syn04	3.58166	GGTTTTGTACCTGCTTTCCTACG	TCCCCTACAACACGACCAAC	23	20	59.812	59.606	47.826	55	492
	recomb_site_0762577	syn04	0.212816	GTAAGGAAGGCGCCTCTACC	AGAGTACGCAACATTCCCGG	20	20	59.896	60.108	60	55	484
	recomb_site_0774039	syn04	0.349806	GACACTGAAAAGCCGAAGCC	ACCTCTTTTGGTGGGCTGAG	20	20	59.761	59.889	55	55	441
	recomb_site_0776883	syn04	1.80745	AGGGTATGAAGGTCATCGCTG	TGAAATAACGCCGGGGAAGG	21	20	59.586	60.393	52.381	55	445
	recomb_site_0779209	syn04	1.05094	TTTCAGTTTACAGCACGCCG	AAACAAAAAGAACGGCCCCC	20	20	59.416	59.533	50	50	495
	recomb_site_0779579	syn04	0.34317	GGCTTGCTTTGCCCATAGTG	GAAACGCCCTGAAGATGCAC	20	20	59.826	59.831	55	55	358
	recomb_site_0782987	syn04	0.966375	GTGAACACAGGAACCACGTC	ACTTTACCTATACGCCCGCG	20	20	59.065	59.969	55	55	485
	recomb_site_0785162	syn04	1.38932	GGGCAGCGCTGTTAGTTTG	ATCCGCGAGTGACGAAAGAG	19	20	59.79	60.179	57.895	55	456
	recomb_site_0787319	syn04	0.079505	TGTGTTATTGCGCAGTTGCC	TTTTTAAGCGAAGTGGCGGC	20	20	60.04	60.04	50	50	314
	recomb_site_0792432	syn04	1.47788	TCACGCAGGTTTTGAGAAGC	TCCCGTTAACGATGGAGGTG	20	20	59.056	59.467	50	55	491
	recomb_site_0795917	syn04	1.80724	TAAAACTGCAGGACTGGGCG	CGCCACTACTTTTGTCATCGC	20	21	60.605	60.202	55	52.381	464
	recomb_site_0796874	syn04	3.11282	CCGAAAGATTTGCCAGCACC	AGGAACACAGTCGCATTTTTGAG	20	23	60.109	59.996	55	43.478	311
	recomb_site_0798558	syn04	3.96538	TTGCAAAAAGAGAAAGACACGC	TCTCCACCGTTGATCGAAGG	22	20	58.565	59.469	40.909	55	496
	recomb_site_0799517	syn04	0.711203	CCCTTGCCTTGTGCTTAACC	ATCTCTCCCCAAAGAACGCG	20	20	59.397	60.108	55	55	395
	recomb_site_0810261	syn04	0.571289	TATTTGCAGGCAGTTTGCGG	TACCTCCACCACCTGCATTG	20	20	59.757	59.672	50	55	336
	recomb_site_0812678	syn04	1.21228	CCCACATCTCTTGGTCCTCC	ACAGGTTTTCTGAAAGGCGC	20	20	59.456	59.331	60	50	432
	recomb_site_0814990	syn04	0.344986	CTTGCAAGAACAGGTGTGCG	CCGGAGAGTCGTGTATCGTG	20	20	60.317	59.972	55	60	390
	recomb_site_0817001	syn04	0.773631	GCGAAACCAGAACTCCGTTG	ACCTTTTGGGGCCGTAAGTG	20	20	59.765	60.539	55	55	437
	recomb_site_0819361	syn04	0.645331	CTGCTGCGCACATGTACTTG	GACGAGGGATGAAAGGAGGG	20	20	60.179	59.534	55	60	367
	recomb_site_0823760	syn04	2.73283	GACGACGTGGTTATGATGGC	AAGAAGGGGCGTTACTTTCG	20	20	59.072	58.195	55	50	406
	recomb_site_0826047	syn04	0.494586	CTCCCTTGGGCTGTCAGAAC	TGCTTGATACGGACACGAGG	20	20	60.322	59.827	60	55	443
	recomb_site_0828457	syn04	0.970284	CGCTCACACGCATTCTCATG	AGCAGCCGCCAATAATTACG	20	20	59.974	59.056	55	50	413
	recomb_site_0831976	syn04	2.19585	AGCATGAGGGGAAACAGTCG	CACTATGACGCGTTCAAACCAG	20	22	60.036	60.16	55	50	490
	recomb_site_0846858	syn04	0.634183	TCGAGGATTTGCCACAGAGG	TTGGTTTGTTGCGAGGCTTC	20	20	59.75	59.616	55	50	337
	recomb_site_0848327	syn04	0.069352	ACCGAAGCTGGAGACCAAAG	TTGGTAAATTCCGGGGAGGC	20	20	59.965	60.034	55	55	500
	recomb_site_0853440	syn04	0.205656	ACAGGGCAGTGACAGACTTG	CACTTCAGTCGCATGCATGG	20	20	59.893	59.902	55	55	471
	recomb_site_0858242	syn04	0.282131	AGGGAGAATGCAGTGCTTCC	GAAAATGTTGGCAGCTCCCC	20	20	60.035	59.753	55	55	453
	recomb_site_0859950	syn04	1.92849	GCATGTCTTTTTCAGGCGTCC	ACGGCTTGACGCTAATACCG	21	20	60.402	60.527	52.381	55	365
	recomb_site_0863974	syn04	0.606142	TTCGGTGCAGCGACAAATTC	CGCGTTATTCCAACAGGTCG	20	20	59.763	59.631	50	55	350
	recomb_site_0865871	syn04	0.281873	AGAACACGACTTGAGGCTGG	CGCAAGTAAGAAGCATGGCG	20	20	59.966	60.248	55	55	438
	recomb_site_0868106	syn04	0.350637	TGGGTTGTGCACAAAATCGC	ATGTCGCTGACTGGATCGTC	20	20	60.249	59.899	50	55	490
	recomb_site_0870566	syn04	0.289723	TACCATTGCCCAAGGTGGTG	GGACAGTTCTCCGTGACAGG	20	20	60.252	60.038	55	60	475
	recomb_site_0871826	syn04	0.559804	TCCTGCTACTGTTTGGGCTG	CCCTGCAAAACGATGTCCAG	20	20	59.963	59.477	55	55	441
	recomb_site_0876353	syn04	2.60105	CTAGCGCGCTGGATGAAAAG	ACAGGGTACACTTCGTTACTGG	20	22	59.697	59.702	55	50	311
	recomb_site_0884203	syn04	1.59742	TTCCTCGGGGGTACAGAAAG	GGGCCCAATTTCCAACTTGG	20	20	58.727	59.675	55	55	425
	recomb_site_0887984	syn04	0.352412	GGAGCAAAAAGTGGGTGAGC	TTTCCCACGGGCTTTAGGTC	20	20	59.685	59.963	55	55	321
	recomb_site_0892301	syn04	1.03891	TGGTGGGATTAGTTTCGGCC	ACATCTCAGTGCCCCAAAGAG	20	21	60.035	59.996	55	52.381	380
	recomb_site_0895892	syn04	0.477656	CGCTGGCTGTGAAGAAAGTG	CGTGTGGCAAACCCTGATTC	20	20	59.763	59.759	55	55	334
	recomb_site_0900223	syn04	0.131065	TGCGCGCTGAAAATTCTAGC	GTCCCTTCCACTCCCCATTG	20	20	59.903	60.034	50	60	483
	recomb_site_0902316	syn04	0.21139	TGGATACCACTTCTGCGCTC	AATGAGGGCACTGCTGTCTC	20	20	59.824	60.036	55	55	439
	recomb_site_0906295	syn04	0.848766	AGTGCGTTGAGGGTGAATCC	TGAATTTGGGCAGTGATGCG	20	20	60.322	59.473	55	50	476
	recomb_site_0907909	syn04	1.0443	ATGGCCGGATGCAATTTTGG	TTTTCTTCTCTTCGCACCGC	20	20	59.821	59.134	50	50	364
	recomb_site_0909295	syn04	0.288467	AGAAGAAGTTGCCGCTCTCC	ATCCCTTCCCCACGTTTTGG	20	20	60.037	60.252	55	55	432
	recomb_site_0911394	syn04	0.282951	TGATAATGGCAGTCGCTCGG	CGGATGAGGGGGTCATAACG	20	20	60.249	59.966	55	60	368
	recomb_site_0911781	syn04	1.64743	CGTTATGACCCCCTCATCCG	GGCTCAAAACAAGGAAGGGTC	20	21	59.966	59.386	60	52.381	448
	recomb_site_0912738	syn04	1.24127	CATCAACTGCGTTGTCCATCC	TTTGGTCGTTAAATGCGGCG	21	20	59.869	60.11	52.381	50	430
	recomb_site_0917204	syn04	0.922691	TTGAACAGTGACTCTCCGCC	TTGGAAAGACAAGGGCTCGC	20	20	59.966	60.889	55	55	340
	recomb_site_0918115	syn04	0.710614	AGTGGCGAATGTCGAAGTGG	CACCGAAGTCCAGCAAAAGC	20	20	60.671	60.04	55	55	470
	recomb_site_0920716	syn04	0.14396	AGTTCCTGGTTGGTTAGCCG	AACCATCAGGGAGTTAGCGC	20	20	59.964	60.108	55	55	490
	recomb_site_0922326	syn04	0.358819	TTCCTCAGCTTTTTCCCCGG	AGGCGCCTGTCCTCAAATAC	20	20	60.251	60.108	55	55	385
	recomb_site_0924217	syn04	1.0562	CAACTTGCGCGGCTAATTCC	ATTGATAGAAGGTGCCCGCG	20	20	60.523	60.533	55	55	433
	recomb_site_0926069	syn04	1.59514	ACCCGCAGTAACTCTCGAAG	CGGCGAAACTGTTAGAGTGG	20	20	59.473	58.932	55	55	348
	recomb_site_0928926	syn04	2.03782	CCCTATTCAAACGCGATGCC	TGAGAATAAACGCTTCCACGC	20	21	59.692	59.27	55	47.619	389
	recomb_site_0931046	syn04	0.14422	ATCCCCCGCCGAAAAACTAG	GAACTGGCTCTCCCACAGTC	20	20	60.107	60.037	55	60	319
	recomb_site_0931884	syn04	0.558107	TAAACGCACCACACTGTTGC	ACCGAAGACGCCGTAGAATG	20	20	59.621	60.179	50	55	383
	recomb_site_0935374	syn04	0.205519	TATGGCTCATCGACCAACCG	ACGAATGCTGAGTAGGCGAG	20	20	59.896	59.899	55	55	315
	recomb_site_0936744	syn04	0.497045	TTAATGCTTAGCTGGGGCCG	GTTCCGTTGTTGAAAGGGGC	20	20	60.465	59.968	55	55	458
	recomb_site_0938565	syn04	1.92644	ACTGCAGCTTGAGGCATAAAC	CGTTTGTTACGCGGTGACTG	21	20	59.185	60.111	47.619	55	427
	recomb_site_0942674	syn04	0.21409	AGGAAATTCTGGTCCTGCGG	GCTGATCCTAAGCAGTGGGG	20	20	60.035	60.179	55	60	427
	recomb_site_0947754	syn04	0.213517	TGAATCTGGCATGCGCAAAG	CTAATTGCACTCATCGCCGC	20	20	59.828	60.042	50	55	428
	recomb_site_0952479	syn04	0.630037	AGCATGAAGTCACAGCAGGG	ACTTTTCTTTCAGCCACGCG	20	20	60.322	59.692	55	50	369
	recomb_site_0953952	syn04	0.205028	AGCGTGACAGTGCAGATAGG	TCAGCGTTGCTCAAAAAGGC	20	20	59.826	59.969	55	50	484
	recomb_site_0955672	syn04	0.774967	TCATTACCGGTGGCAGATGG	GTTGCGTTGCCTTGACCTTG	20	20	59.82	60.595	55	55	429
	recomb_site_0956216	syn04	0.357233	TTAACAGCGGGGGAGGAAAC	TTTCTTACCACCAGTCGCCG	20	20	59.963	60.32	55	55	315
	recomb_site_0957175	syn04	0.274836	AAGACATTTACCGCTTGCGC	TGGCAGCCGGATTCAGTATC	20	20	59.832	59.893	50	55	432
	recomb_site_0960018	syn04	6.33454	ATTCCCATCGTATGTTGCGG	GTGGAATGATCTGCTCCTTTTTG	20	23	58.407	58.259	50	43.478	406
	recomb_site_0963197	syn04	0.497749	TTTCCCTGATTCCAAGGGCG	CTGAGGTCATCACCACCGAG	20	20	60.323	59.826	55	60	393
	recomb_site_0964811	syn04	0.353467	AGGCAGTATGAAAGACGCCC	ACGCCGTTCTAGGGTTTCTC	20	20	60.108	59.754	55	55	386
	recomb_site_0966008	syn04	0.41983	TTCTCTTGTGGCAGGAGCAG	GTGTCGAGCCCTCATCTCTC	20	20	59.964	59.616	55	60	417
	recomb_site_0967601	syn04	0.276182	GCCTCACACAACATACGCAC	CCACGTTCATTTGCCACGAG	20	20	59.834	60.11	55	55	417
	recomb_site_0973115	syn04	1.07088	AATAACAAGCAGGCCCTTGC	CTTGCCTTTATTGGGTGCCG	20	20	59.102	59.827	50	55	435
	recomb_site_0977830	syn04	0.153294	AACCAACCCTTCCCCAATCC	AGTCGTGCACCAAGATCCTG	20	20	59.884	60.037	55	55	435
	recomb_site_0979513	syn04	0.1414	TATTGGGAAGGTGGCTGCTG	TTAAAGGAGAGGGCCGCATG	20	20	60.034	60.107	55	55	443
	recomb_site_0980947	syn04	0.344693	GAGTGACACTGACGGGGAAG	CCAAACCGACGAAGGTGTTG	20	20	60.038	59.693	60	55	461
	recomb_site_0985669	syn04	2.04756	GGTCCAGAGCCAAATATGCC	CTTATTCGTTGGCGTGGGAC	20	20	58.678	59.275	55	55	453
	recomb_site_0988375	syn04	0.277513	TGAGGGGTGAAGCACAATCC	ATCTGCAAGCGACAACAAGC	20	20	59.962	59.761	55	50	302
	recomb_site_0993228	syn04	0.275192	TACAAGTCGTCGTCCGTGAC	CCTACAAAAGCCGGTTGCAC	20	20	59.764	60.04	55	55	387
	recomb_site_0995426	syn04	1.38901	GGCCGGCCGGTATATATGG	AAAGCTGCCGCAAATGGTAC	19	20	59.855	59.756	63.158	50	337
	recomb_site_0998736	syn04	0.276728	CATTGCGAGGGAAGAAAGCG	GCGGGGTGAGGGAATAAGAC	20	20	59.902	60.179	55	60	459
	recomb_site_1000478	syn04	0.568182	ACTGTCGATGACCACTGTGG	ACAAACGTGGGAAGTCGGAG	20	20	59.682	60.25	55	55	416
	recomb_site_1001081	syn04	2.95114	AGTTTGCCTGGATACACGAAC	TACCGTTACCTCAGCCGAAC	21	20	58.576	59.472	47.619	55	483
	recomb_site_1004444	syn04	0.615577	GGAAGAAACAGCTGCTCTGC	GCGTACGCAGCCTTAACAAG	20	20	59.479	59.905	55	55	473
	recomb_site_1014853	syn04	0.072266	TGTGATCCCAGCTGGTCAAC	TTCATCACCACCGTCCCATG	20	20	59.963	60.036	55	55	453
	recomb_site_1015753	syn04	0.065715	GCTAAAAGGGATTCGCTGCG	GACAGTCGGTACCCCACTTG	20	20	59.972	60.038	55	60	466
	recomb_site_1016687	syn04	3.32396	GCCCAAGATAGATCAATGGAGC	GGGGTGGAACATGAAAAGCG	22	20	58.92	59.756	50	55	360
	recomb_site_1018461	syn04	0.497825	CATGAAGAGGTAACCCGGCC	GAAAGGAAGGGAAGGGGAGC	20	20	60.464	60.034	60	60	363
	recomb_site_1020807	syn04	1.44155	AGTCCACACTTCAACTTGGGG	CCTGGTGTTGACGTTTCAGC	21	20	60.134	59.692	52.381	55	486
	recomb_site_1022029	syn04	1.84597	TCTACAAAAGCGCACTTCACG	TCTTTCAACCAGCTCGAGCC	21	20	59.475	60.321	47.619	55	457
	recomb_site_1024143	syn04	0.636602	TTTGTACGACTGGGGCGTTC	TGGGTCAGGACGGCATTAAC	20	20	60.601	60.036	55	55	415
	recomb_site_1032268	syn04	1.44883	GTAGCCATGACTCCGATGGAC	AACCCGGTGAGAAAGTTGGG	21	20	60.27	60.179	57.143	55	425
	recomb_site_1033516	syn04	1.00644	ACTCCGCTATTTCACTGGCC	TGGGACTCTCGTTCTGGGAC	20	20	60.108	60.899	55	60	301
	recomb_site_1035858	syn04	0.059144	CCTGGCTTGTGTGTTTTCCG	CCATGCATGAGTACTTGCGC	20	20	59.969	59.971	55	55	485
	recomb_site_1038524	syn04	1.87427	AACTTGAGCCAGTACCTCCTG	AAAGCAACTGAAACGCACGG	21	20	59.374	60.248	52.381	50	348
	recomb_site_1040297	syn04	0.643	TAAGACCTGGCCCAATGTGC	GACGGCCCAGGTATCGAATC	20	20	60.323	60.32	55	60	478
	recomb_site_1041816	syn04	0.779946	TGGGAAATTGCATTGCTCGG	TAAGTGGGTACGAGCTTGCC	20	20	59.468	59.752	50	55	363
	recomb_site_1042942	syn04	2.54681	TGAGATACGCCTTCCTTGACC	AGCTGTAGCCAAGACACATCC	21	21	59.519	60.066	52.381	52.381	477
	recomb_site_1045161	syn04	0.56457	GACTGTTTCTTGCAGGCTGC	CCTCATGAACAAGTGCAGGC	20	20	60.04	59.475	55	55	415
	recomb_site_1046769	syn04	0.074044	TCTTGCTACCATGGGTGCTG	GACAAAGCCATGTGCAGGTG	20	20	60.035	60.039	55	55	481
	recomb_site_1048648	syn04	0.469446	GAATGGGATGCCAAAGTCGC	GCTCGCACTGAATGACGAAG	20	20	59.899	59.632	55	55	383
	recomb_site_1048986	syn04	0.61878	CTTCGTCATTCAGTGCGAGC	TACTCTGCGTTGGGTTTGGG	20	20	59.632	60.251	55	55	363
	recomb_site_1049497	syn04	0.415755	TAGATCTGATTGGCTCCGCG	ATTAAAATCGCCAGTGCCGC	20	20	59.685	59.899	55	50	458
	recomb_site_1057660	syn04	0.400579	GCATTACGCACATTACCCGG	CAAACGGATAACACGTCGGC	20	20	59.693	59.906	55	55	328
	recomb_site_1063355	syn04	0.282207	CAAGACGCCCGTTAAATCGC	ACCTGGCCAAGAAGATCAGC	20	20	60.248	60.035	55	55	373
	recomb_site_1066500	syn04	0.13886	CCATCGCTGATGCTGGTTTG	AAAAGCAACAGCGGCAGATG	20	20	59.9	60.039	55	50	350
	recomb_site_1070413	syn04	0.63624	TGTAAACGTCGGACCACTCG	CGAGGAGAGCAGCGTTATGG	20	20	60.04	60.596	55	60	436
	recomb_site_1077670	syn04	0.356868	GCCCGAAAATGCTTCAGGTG	AAGGCAGCGGTGAAGAGTAG	20	20	60.109	59.752	55	55	360
	recomb_site_1082070	syn04	0.692898	CCGAACATTGAAGACGGTGC	CCGGTGTATGCACGTACCTC	20	20	59.834	60.527	55	60	368
	recomb_site_1083298	syn04	2.5061	GCCTACCTTGCCAAGACTTG	GGCTTACCTGCGACTACCTAG	20	21	58.831	59.663	55	57.143	396
	recomb_site_1084668	syn04	2.05329	GAATGATGCGGCCATAACGG	CCTGATGAAAACACAGCCCTC	20	21	59.762	59.185	55	52.381	420
	recomb_site_1088168	syn04	1.31831	AGGTACATGAAGGTGGCTCAC	TGTTAGGGGCCATTGTCCAC	21	20	59.721	59.961	52.381	55	443
	recomb_site_1091046	syn04	0.075572	GGGTCTGCAGGCAAAATTGG	AAGAGGTGCCAACTACGACG	20	20	60.037	60.039	55	55	395
	recomb_site_1096472	syn04	0.428474	AGAAAAGCGCAGTACCGAGG	AAGAGGTGCCAACTACGACG	20	20	60.39	60.039	55	55	497
	recomb_site_1099855	syn04	0.695309	TACTGCGCACTTCTTCGTGG	ACGAGGCGCTAACTACGATG	20	20	60.666	59.971	55	55	444
	recomb_site_1104146	syn04	0.862063	AGCATACGAGACCTTCCCAC	ATCTGTGCTGTTGTGGAGGG	20	20	59.175	59.963	55	55	315
	recomb_site_1107292	syn04	0.720793	ATTTGCCTGGCTTTGGTGTC	ATTGGGCTTGGGTGGTAGTG	20	20	59.319	59.96	50	55	402
	recomb_site_1109386	syn04	0.280311	GGCTGCCAATGGTTGATCAC	ACCGTTCCTGGTCAACTGAC	20	20	59.826	59.894	55	55	498
	recomb_site_1112386	syn04	0.913194	ATTCAACTCTGGAGGCCTGC	GCTGGCCGTTTCCCAAAAAC	20	20	60.035	60.879	55	55	469
	recomb_site_1117567	syn04	1.64117	TCACAAAGTGGTGGTTGCAC	TGATCCCTCCTCAAGCGAAG	20	20	59.186	59.173	50	55	428
	recomb_site_1119095	syn04	0.42271	TGTTCGCCACCACACTACTC	GGTCTCGCAAGGACTATCCC	20	20	59.967	59.61	55	60	401
	recomb_site_1122264	syn04	0.288529	AGCCAAGGTCACCAGAACTG	TGTGTTTGCGTGGTGTTTCG	20	20	59.891	60.179	55	50	463
	recomb_site_1125601	syn04	0.286557	TCGCTTTGTTGGTTTTGGCC	AGGAAAGAATCGCAGAGGCC	20	20	60.179	60.107	50	55	484
	recomb_site_1128372	syn04	0.216274	TCGAAGGAAGAATCGGGCAC	GGAGGAGTCCAGTCATGTGC	20	20	60.108	60.108	55	60	454
	recomb_site_1137030	syn04	0.43142	GAGGGTGGCTCTTTGTCAGG	ACGTAAAGAGCCGGAGTTCG	20	20	60.322	60.109	60	55	342
	recomb_site_1138257	syn04	1.803	CCAACAATGCAATCCCAACCC	TTCGCCACCCATAGCACTAG	21	20	60.339	59.536	52.381	55	375
	recomb_site_1138869	syn04	1.16586	TATGAGTACGGACGTTGCGG	TCGACTACCGCATAGCCTTTC	20	21	59.901	59.933	55	52.381	451
	recomb_site_1139342	syn04	1.52466	ACGAAAGGCTATGCGGTAGTC	ATCTGTTCAGGTGCTGCTGG	21	20	60.202	60.322	52.381	55	398
	recomb_site_1143240	syn04	0.63091	TTCTGAGCGATGCTTCCGAG	GGATGACCCGTGAACAATGC	20	20	60.179	59.548	55	55	435
	recomb_site_1145564	syn04	0.066799	AGAGGCTACGTTGTTCTGGC	CGTAGCAGAGGTAGCTTCGG	20	20	60.037	59.97	55	60	474
	recomb_site_1148364	syn04	4.30957	TGCTTATTTGGTTTACGCATTGC	GAGGGACAGTCATAGCGGTC	23	20	59.077	59.614	39.13	60	484
	recomb_site_1151728	syn04	3.87409	TGGCGATGGCGGATTTTTATC	GGCACAATTTTCGCAATACCC	21	21	59.393	58.733	47.619	47.619	430
	recomb_site_1154124	syn04	1.41892	AAGGCAGCAAAGTCGATCCC	AAGATGGGTGATCGTGCGTG	20	20	60.678	60.741	55	55	431
	recomb_site_1155850	syn04	0.287804	ACGCAGGCCTTTCTGGATAG	TCCTGAAAAGCTAGACGCGG	20	20	59.821	60.109	55	55	474
	recomb_site_1159641	syn04	0.856491	TCTTTGCCTCAAGGACCAGC	AGAGCCAGAAAGTGACGGAG	20	20	60.251	59.394	55	55	415
	recomb_site_1160101	syn04	0.553646	ACTCCGTCACTTTCTGGCTC	GAACGTCAAACTTGCCTCGG	20	20	59.681	59.765	55	55	488
	recomb_site_1164064	syn04	0.202411	TGCACCGAGTCTTATCCACG	CGCAATACCAAGAGCATGCC	20	20	59.827	59.97	55	55	488
	recomb_site_1166952	syn04	1.06387	AGCATTCGGAGACTTCGACG	TCAAGTGGTGAGCCGAAAGC	20	20	60.179	60.885	55	55	465
	recomb_site_1169166	syn04	0.561518	GCCACTAGGTGACGCTAACC	CATTTCTGCAGCCGGGATTG	20	20	60.46	59.898	60	55	497
	recomb_site_1170654	syn04	0.421886	TGTCGGTGCTGAAGTCGATG	AGGCCGTGAAAACATTTGGC	20	20	60.389	59.967	55	50	493
	recomb_site_1171932	syn04	0.859053	AGATGCCTAAGCCTTGGGTC	TGCAGCGTTGTTTCACCATC	20	20	59.451	59.689	55	50	334
	recomb_site_1176527	syn04	0.358145	ACTGGTGGTCAAGCTTTCCC	CGCCAATGTTGATGCCACTC	20	20	60.179	60.179	55	55	476
	recomb_site_1178950	syn04	1.24712	GTACTGGGAGATGCACCTGG	ACTGGAAGAGGTTGGAAGGG	20	20	59.821	58.932	60	55	356
	recomb_site_1182471	syn04	0.064572	TCCTGGGAACTACGTGCAAC	GTTTGTCAGCACCGGTTTCC	20	20	59.966	59.97	55	55	458
	recomb_site_1185372	syn04	0.978149	TGACCTCAAGAAGCGGTAGC	ATCGTGGTTCGCAGTGTACG	20	20	59.753	60.732	55	55	472
	recomb_site_1188184	syn04	0.428225	TTCTTGAGACCGTAACCGCG	GAAGCTATTGCCGAGCATGC	20	20	60.388	60.041	55	55	452
	recomb_site_1190576	syn04	0.854042	GGCATAGGGCTTTGACCAAC	TGGTGAAAGATGACGCCCTC	20	20	59.182	60.036	55	55	372
	recomb_site_1192172	syn04	1.31618	GCCCCATTGGTTTTCGACAC	ACACACTGAGAATCTGAGCCC	20	21	60.039	59.722	55	52.381	433
	recomb_site_1197093	syn04	0.491801	TTGCAAAACGAAGATGCCGG	TCGGAAGAAGAGCTGCTACG	20	20	60.04	59.548	50	55	454
	recomb_site_1201610	syn04	0.197129	GGAAAAGGATGCTGCCGAAC	GGAAAACGTAATCGCGCCTC	20	20	59.829	59.974	55	55	483
	recomb_site_1207123	syn04	0.650906	AAGGAGGCTCTCGAAAAGGG	ACTAGGGCCATTGCAGTGTC	20	20	59.384	60.035	55	55	386
	recomb_site_1209382	syn04	0.074629	TAACTGCTTGGGCTCAGACG	AGTGTGAGGGGTGCAAGATG	20	20	60.037	59.963	55	55	305
	recomb_site_1219187	syn04	0.271793	ATGTTTCGCGCCTCACTTTG	TGTCAGGACGAGAACAAGCC	20	20	59.762	59.966	50	55	304
	recomb_site_1223378	syn04	1.5244	GGCTAAAATTGGACGGTTCCG	CTTGGGTTCTTTTGGTGGGC	21	20	59.868	59.607	52.381	55	474
	recomb_site_1224409	syn04	0.429424	TCATGGTCACCTCATGCAGC	AGGCAGAGCTTCAGGTTCAC	20	20	60.393	59.964	55	55	496
	recomb_site_1226672	syn04	0.429808	AAGGCAAACGACAACAAGCG	GAGGTTCTGGTGGCTATGGG	20	20	60.248	59.819	50	60	433
	recomb_site_1228145	syn04	0.784616	TTTTGCGGCCCAACTTGTTG	TTGAACTCGGGTCATGGTCC	20	20	60.461	59.676	50	55	412
	recomb_site_1233262	syn04	1.31728	CGGTAGAACTTTGGCTTCCG	GGTTGATTGAACACAGCCGG	20	20	58.924	59.759	55	55	327
	recomb_site_1236255	syn04	0.346287	CAAAAGCTCAGCAGGCAAGG	GGCGCCCGTGAATCATTTAG	20	20	60.039	59.692	55	55	447
	recomb_site_1236843	syn04	1.44235	AGCATGATCTCTGACCTCAGC	AGCGCGTTGTGGAAAAGAAC	21	20	59.587	59.971	52.381	50	411
	recomb_site_1242843	syn04	0.357418	ACGATCCAGACACGGGAAAC	ATCTTTTGTTGCAAGCGCCC	20	20	60.038	60.32	55	50	412
	recomb_site_1246521	syn04	0.633328	GGATTGCCAGAAACGTGACG	ATGAGAGGGATGAAGGTGCG	20	20	59.834	59.533	55	55	357
	recomb_site_1249275	syn04	0.960988	CAAGATGTCAGTCCACACGC	TCGCGACTTACAGAGTGCTC	20	20	59.207	59.832	55	55	306
	recomb_site_1250650	syn04	0.065963	TCTGGGCAGTCCTCCTACTC	TTGGGAGCTACGTGACACAC	20	20	60.033	59.967	60	55	388
	recomb_site_1254575	syn04	0.98558	AAAAATGGAAGCTCGTGGCC	AGAGCCGTCGAGAGTAATGC	20	20	59.397	59.617	50	55	376
	recomb_site_1256656	syn04	1.10763	TCCTCTGGTGCAACTTCACTC	AAGTCCCAAAGGAGAAGGCG	21	20	59.929	59.963	52.381	55	470
	recomb_site_1264172	syn04	1.10164	TGGAACCGAGAGAGAAGTTGC	TACGCTTCGAGATGGTCTGC	21	20	59.999	59.899	52.381	55	440
	recomb_site_1268183	syn04	0.433878	TTGTTGGACCCACTGGACAG	AGTTTACTGGGCCCAAGCAG	20	20	59.817	60.251	55	55	396
	recomb_site_1270650	syn04	0.283593	AAAGCGCCGTCGAAAAAGAC	ATGCGGCAAAGAAGAAGCAC	20	20	60.042	59.758	50	50	384
	recomb_site_1272017	syn04	0.566082	AAGAGCCCTAGCCGTTTGAG	GGCAGGGACGTAGATAGCTG	20	20	59.749	59.684	55	60	448
	recomb_site_1275842	syn04	0.277146	GATGAGGCACTTTGAACGGC	ATGACGTCTTGGCTACTGGC	20	20	59.831	60.108	55	55	472
	recomb_site_1283828	syn04	0.149218	GCGCATTGCTAGAGAATGGC	CTGTCCCAGCCAGTCTAACG	20	20	60.041	60.109	55	60	466
	recomb_site_1285461	syn04	0.277601	TAGGGCAGACGCTTTGGAAG	TCCGCTCAAAGAGACAGACG	20	20	60.036	59.759	55	55	362
	recomb_site_1288042	syn04	0.278453	CCGGTGGCAACTTGTCAAAG	GCGCATCGGTGAAGTCATTG	20	20	59.969	60.248	55	55	473
	recomb_site_1291505	syn04	2.42116	TGGGGTTTGCGTGTTAGAGG	TTGGGGAGGTCGATCTCAATTC	20	22	60.251	59.829	55	50	481
	recomb_site_1291854	syn04	2.78723	CAACACACCAAGACCACTGG	TGGGGAGGTCGATCTCAATTC	20	21	58.976	59.237	55	52.381	459
	recomb_site_1295840	syn04	0.694225	ACGTCGAATGGTCATTTGCG	TAATTGGACTCCTGGTGCCG	20	20	59.558	59.748	50	55	326
	recomb_site_1300195	syn04	0.286894	CCCGGCAAGGTCTTCTATGG	AGGGTATTCCTTCGGCGTTG	20	20	60.179	60.108	60	55	316
	recomb_site_1310439	syn04	0.502241	AGAACGTGCCAAGTTGTTGC	TCCTCTTCCTTGGGCAAGTG	20	20	59.899	59.598	50	55	385
	recomb_site_1313189	syn04	0.831481	CTGACCTTCAGCGTTTTCGG	CGGCGATGACTCAGATCCTG	20	20	59.487	60.319	55	60	375
	recomb_site_1316428	syn04	0.28465	TGCAACCATCTACCGCTACC	ACTCACCATCCGCATCCAAG	20	20	59.823	60.108	55	55	453
	recomb_site_1317461	syn04	0.142754	GGGACCACGGTCTTCATCAG	ACAGCAGGAGACAGTCAAGC	20	20	60.108	59.965	60	55	458
	recomb_site_1319354	syn04	3.54088	CACTTGTTGGAGCCAGTTCC	ACCCATCGGCTTTCCAATATG	20	21	59.046	58.414	55	47.619	453
	recomb_site_1324342	syn04	1.37805	AGACGCAAGCAAACAACACG	CTCTTGACGAGCAATTGCCAG	20	21	60.248	59.87	50	52.381	467
	recomb_site_1330746	syn04	0.350199	AAAATGTGAACCTTGCCGCG	GGAACGGTTGGAAAGTTGGC	20	20	60.319	59.968	50	55	498
	recomb_site_1333645	syn04	1.21898	CCCAACGTGAAGAAGCCAAG	ACTTACCAGGCTCCATTGGG	20	20	59.407	59.374	55	55	314
	recomb_site_1338572	syn04	0.635066	TGCGATGATGGAATTGCAGC	TTCCAGGCCTTCCCCATTTG	20	20	59.617	60.252	50	55	496
	recomb_site_1341595	syn04	0.207508	CTCGTACCACCATTTCCCCC	GGTTACGGTCCTGCTCGTAG	20	20	60.107	59.9	60	60	471
	recomb_site_1345457	syn04	4.62614	GCCGTTAACAGTCAAAGCAATTG	GCTCTGGAATTCAGTGTTGGC	23	21	59.575	59.799	43.478	52.381	450
	recomb_site_1346420	syn04	0.56625	TCGTACGCGGTAAAGAAGCC	GTTCAATGAGTGGCGGCTTG	20	20	60.457	60.11	55	55	398
	recomb_site_1349794	syn04	2.04558	TGCACTCCGAAACGAAATGC	ACGAAAATACGGAAGTTGGCC	20	21	59.763	59.192	50	47.619	335
	recomb_site_1351709	syn04	0.069239	TTGCTGGCAAAATGTGGAGC	ACAGGGTAGTCAACAGCAGC	20	20	59.966	59.965	50	55	466
	recomb_site_1353804	syn04	2.40833	GATGCTCAAGGGTTGGTAAAGC	TCTCGGCTCGTTTCCTTCAG	22	20	59.836	59.756	50	55	433
	recomb_site_1356166	syn04	1.22838	ACGAAAGTTGCGAATGACGAC	TGATCCAAGGACTGGTGTGC	21	20	59.808	59.963	47.619	55	499
	recomb_site_1358811	syn04	1.38544	TGCACTGTGAATTTGCTTCGG	TTGCCAACCAGCGAAAACTC	21	20	60.001	59.616	47.619	50	393
	recomb_site_1360602	syn04	0.417526	CCTTCATTTTCACGACCGGC	ACACGGCCACTGTTATCTCC	20	20	59.832	59.751	55	55	353
	recomb_site_1363416	syn04	0.137921	TGATCGACGAGCCAGATTGG	AACGTCCCACCAGCTTACAG	20	20	59.897	59.965	55	55	442
	recomb_site_1367363	syn04	0.832256	TTTGGCTCCAGGGAAGTTCG	TCTTCAGTGAAACGCAAGCG	20	20	60.251	59.418	55	50	476
	recomb_site_1368111	syn04	0.430802	CAGACCCTACGGCAAGAGTG	TTACCGCTGCCCTTTTCCTC	20	20	60.109	60.322	60	55	390
	recomb_site_1369665	syn04	2.95324	TGCCAAAGAGCCTCAATTGC	CATTTCTGACGAACTAAGCCGG	20	22	59.395	59.651	50	50	447
	recomb_site_1373017	syn04	2.47601	TCGTGAGGTGAGGATTCGC	AAAGGCTCTCAGCTTTTGGC	19	20	59.489	59.035	57.895	50	444
	recomb_site_1375331	syn04	1.10413	AGGTCTTCAATGCCGGGTTAG	TTGCCTTTTTCGCGGGATTG	21	20	60.065	60.039	52.381	50	415
	recomb_site_1381850	syn04	1.10345	CACACTAGAGGAGGCCGATTC	AGATCTCACAACTGGGCTGC	21	20	59.932	60.036	57.143	55	339
	recomb_site_1384611	syn04	0.92851	AGCCGATTAAGGTCGTGCAG	TTTATGCTAGGCTGGTCCCG	20	20	60.46	59.532	55	55	433
	recomb_site_1385030	syn04	0.216255	ATAGGGAGGTGATCGGGACC	TGCCAAGTCTCTAGTTGCCG	20	20	60.179	60.037	60	55	408
	recomb_site_1388065	syn04	3.52666	GTCAGGTTTCACGTGGCAAC	TGGTTTCATGGTCACTGGTAAGG	20	23	59.971	60.498	55	47.826	412
	recomb_site_1391516	syn04	0.063586	TTTTGCGGCCTTGTAAACGG	ATGGAGCCGCTATCAGAACG	20	20	59.969	59.967	50	55	481
	recomb_site_1393540	syn04	2.0574	GCCAAATGTAGCGCTGTAGC	TGAGGCCGACAAGAAGTTACTC	20	22	59.972	60.029	55	50	453
	recomb_site_1394099	syn04	1.98773	TGGCAGAACAAAACGAAGGAG	GAGAAGCTGTTGCGTGGTTG	21	20	59.053	60.041	47.619	55	340
	recomb_site_1398228	syn04	0.145186	GGGGACGGGAGAATGAAAGG	ATTTTGGGTTGCCATTGCCC	20	20	60.107	59.962	60	50	440
	recomb_site_1402309	syn04	0.06769	CCAAAGGGAGATGGGTGACC	TCTGGCAGGAGAGAGAGACC	20	20	60.034	60.034	60	60	433
	recomb_site_1403391	syn04	0.558509	AATGGCAAGCACATTGGTGG	TTTGCCAATGTCGTACGTGC	20	20	59.678	59.764	50	50	389
	recomb_site_1406851	syn04	2.20317	GACCAAGGTGAAATTAGCAGGC	AGTCCAATTGGCACTGAGGG	22	20	59.836	59.961	50	55	385
	recomb_site_1410275	syn04	0.27536	CACCGGTGCCAACAAAGAAG	GTGCTTGTTGGGAGATTGCC	20	20	59.969	59.755	55	55	432
	recomb_site_1412113	syn04	1.33967	CACATCACATTGACGGCCAG	GGAACCTGCAAGAATGGTGG	20	20	59.551	59.109	55	55	449
	recomb_site_1413064	syn04	0.568057	TAGACGTGAAATCAGCCGCC	AAACCCGCTACTTCGCCTAC	20	20	60.46	60.108	55	55	495
	recomb_site_1415808	syn04	1.50553	AAGTGGGCTACGCTATGCTC	AGGCGGTAAAATCGAATGCAC	20	21	59.895	59.6	55	47.619	395
	recomb_site_1417613	syn04	0.909616	TGAGACGCATCAATGACGGG	GAATGTATGATCGTGCGCGC	20	20	60.46	60.45	55	55	414
	recomb_site_1419623	syn04	1.60019	CTGATGCCGCATTGTTCCG	TTCTCGTCCAAGATCAGGGC	19	20	59.937	59.463	57.895	55	362
	recomb_site_1421713	syn04	0.927581	TCCCTTCAAGGAAAGAGCGG	TACTGTTGCCGCTGTCCAAG	20	20	59.675	60.603	55	55	348
	recomb_site_1422991	syn04	0.787732	ACTCACACCTCTCCTCCTCG	TCCCGTTCCACAGTTGTTGG	20	20	60.323	60.465	60	55	435
	recomb_site_1428047	syn04	0.352499	TTTCCAGTCTCAGGAGTGCG	GCAGGTGATGGGGTATCGAG	20	20	59.682	59.966	55	60	406
	recomb_site_1428382	syn04	0.284293	CTCGATACCCCATCACCTGC	TCAGGGCTCATCAAACCGAG	20	20	59.966	59.75	60	55	472
	recomb_site_1429042	syn04	0.133553	GACCCGATAAAAAGCGCGTC	AGCCACGCTAAATCAGGTCC	20	20	59.974	60.108	55	55	316
	recomb_site_1431681	syn04	1.30038	GGTGGTAGCTACACTCGTGG	GTCACAGACATTGAAGCGAGC	20	21	59.827	59.872	60	52.381	382
	recomb_site_1433766	syn04	1.25352	TGTAGCACCTTGTTGGAGACC	TATTTAGCTCCGGTTGGGCC	21	20	59.928	59.818	52.381	55	397
	recomb_site_1435667	syn04	0.843533	TCTGCGCATCTGTCGTTAGC	CAAAGTCAACTTCGGCGGTG	20	20	60.802	60.041	55	55	400
	recomb_site_1441852	syn04	0.619799	GTTGAAGACCACGCTAACGC	CCGGCAAGCGGAAGAAAATG	20	20	59.837	60.457	55	55	389
	recomb_site_1443802	syn04	0.41862	TTTTTCCTCCGGTACCTGCG	ATGCGCGAAGATTGAACTGC	20	20	60.321	59.902	55	50	423
	recomb_site_1445811	syn04	0.479231	GCTCCCTTTGTTTCGCAGTC	TGTTAATGGCGCACTGCTTG	20	20	59.761	59.759	55	50	343
	recomb_site_1449369	syn04	3.41913	TGAGGCTATGGTAAGCGTAAGAG	GAGAGAGGCCGTAAACGAGG	23	20	59.682	59.899	47.826	60	457
	recomb_site_1450754	syn04	1.24448	CCTACAGGCCATCCGGAATC	TCCTTGCTCAATCTCCTCTGC	20	21	59.965	59.791	60	52.381	427
	recomb_site_1451641	syn04	3.41445	AGGTTCGAAAAGGCTTGATATGC	GGATGTGGCCCTAGCTCATC	23	20	59.622	59.964	43.478	60	438
	recomb_site_1453989	syn04	3.6651	CAAGTTATGCGTCTCCATCGG	CCACACCCACACATAACTTCG	21	21	59.139	59.196	52.381	52.381	484
	recomb_site_1454032	syn04	3.00957	TTGGGTCGGACCGATAACTTC	CCACACCCACACATAACTTCG	21	21	59.795	59.196	52.381	52.381	404
	Failed target predictions
	recomb_site_0000303
	recomb_site_0000605
	recomb_site_0000648
	recomb_site_0367306
	recomb_site_0505844
	recomb_site_0509763
	recomb_site_0770771
	recomb_site_0838822
	recomb_site_1454334

## Sheet: synV
	Target	Chr	Pair_Penalty	FWD	REV	FWD_Length	REV_Length	FWD_TM	REV_TM	FWD_GC	REV_GC	PCR_Size
	recomb_site_000605	syn05	3.40986	CCACACCCACACATAACTTCG	ACGGATGTATAGAACGGACCG	21	21	59.196	59.394	52.381	52.381	412
	recomb_site_000648	syn05	3.40986	CCACACCCACACATAACTTCG	ACGGATGTATAGAACGGACCG	21	21	59.196	59.394	52.381	52.381	412
	recomb_site_000999	syn05	6.27315	TCCTTAAATTTACGGCAGGAAGAG	CAATTCCTTCCCTGCTCGTG	24	20	58.817	58.91	41.667	55	415
	recomb_site_004077	syn05	1.23893	GCAACCATCGGCTACAAACC	GCAGGAAAACAAGGAACCCAC	20	21	59.83	59.931	55	52.381	462
	recomb_site_007541	syn05	1.30567	AGGTTCCATCAGTGCTGAGC	GGAGATTCCTGGTCGCAGATC	20	21	60.036	60.27	55	57.143	403
	recomb_site_011260	syn05	2.13353	TTCACTCCACCCCGCTTTAC	TGTTCGTAGGTTGTTTGGTTGC	20	22	59.964	59.902	55	45.455	498
	recomb_site_016970	syn05	0.137959	GAACCATTTGACGTCGTGGC	ACGGCGCTTGCGATTAAATC	20	20	60.11	59.972	55	50	426
	recomb_site_019341	syn05	0.279647	TCCGATCCAACCTTAGCTGC	GAGAAGTCGGTAGAGCCAGC	20	20	59.822	59.898	55	60	499
	recomb_site_021519	syn05	0.140384	GGGTGAGAATGCGAAATGGC	GCTTGGCTTATTATGCGGCC	20	20	59.899	60.039	55	55	373
	recomb_site_026120	syn05	1.72709	TGCGTTTTACTGAGCAAGCC	CGCCCAAAAAGCATGCAATTG	20	21	59.409	60.136	50	47.619	484
	recomb_site_029939	syn05	0.416803	ACTTGTAACCTCGAGACGCC	ACGCTACTGCTACCTTGAGC	20	20	59.757	59.826	55	55	486
	recomb_site_032327	syn05	0.21234	CTGCTACTCTGCTAACCCGG	GTGCCAATTCAAAGGAGCCG	20	20	59.897	60.109	60	55	344
	recomb_site_038341	syn05	0.904084	TTGATCATGGTCCACGCAGG	CGGTGGTAACGACAAGCTTG	20	20	60.393	59.489	55	55	459
	recomb_site_042716	syn05	3.63273	ACGGAGGGTATAATCACATGCAG	TCAATCTGTCGGCTGTCGTG	23	20	60.244	60.389	47.826	55	374
	recomb_site_043930	syn05	1.86197	GTTTGGCCCGAACTCACAAC	AGGACTCCCACGAATACAAGG	20	21	59.97	59.168	55	52.381	499
	recomb_site_048170	syn05	1.05466	AGCAGGCTGTCACAGATGAG	GGTCTTCATCAAACCCAGCG	20	20	59.75	59.195	55	55	425
	recomb_site_049252	syn05	2.82961	ACAGGTTCAACGAGCCAAGG	GAAAAGGGTCTTGTTCTGCCTG	20	22	60.535	59.705	55	50	443
	recomb_site_052024	syn05	0.769099	GCCTCATTTGTACACAGCGG	AAATTCACCTCCGACCGTGG	20	20	59.552	60.321	55	55	481
	recomb_site_054041	syn05	0.074271	TCGCTCTCACTCCAAAGCAG	TTAAGCAGACGGGCCTGAAG	20	20	60.038	60.036	55	55	330
	recomb_site_054751	syn05	0.288774	AGCTCTTCCGGCAGAACTTC	TACCAAGGCTGATCCGTTGG	20	20	60.037	59.748	55	55	459
	recomb_site_057029	syn05	0.708071	AGGTGCGCTGGAAACTAACC	CCGTAGTGAATCCACCGAGG	20	20	60.606	59.898	55	60	360
	recomb_site_059698	syn05	0.28403	AAGGGCTTCTACAAGTCGCC	AAGTGGAGACGATGCTGGAC	20	20	60.036	59.752	55	55	492
	recomb_site_062823	syn05	0.922115	TTAACCCGCACAGTCACGAC	AGGACCCTTAACTGTTCGCC	20	20	60.598	59.676	55	55	444
	recomb_site_064836	syn05	0.432512	GTGTCTTCAGTGGCATTGCG	TTCAATCCCCTGTCTTGGCG	20	20	60.11	60.322	55	55	451
	recomb_site_066974	syn05	0.220696	TCACCATACAGCGTTCCGAC	CTTCGACACTGCAAACGACG	20	20	60.109	60.112	55	55	452
	recomb_site_069033	syn05	0.14837	CCTCCAGCAGTACCTCAAGC	CGTTTGCCGGGTTGAAGAAG	20	20	60.108	60.04	60	55	388
	recomb_site_070756	syn05	0.145953	TCCCGATGGGCAAAAGTACC	CGATCAAGCTATTTCGCGCC	20	20	60.035	60.111	55	55	471
	recomb_site_072688	syn05	0.489536	TTTCAATTTCGCCACCGAGC	GGCTCGGAGCTGGTTGATAG	20	20	59.76	60.25	50	60	417
	recomb_site_076279	syn05	0.215367	GAACGGGGGAGGTTGAAGAG	AGCGTCTCCATCAAATCCCG	20	20	60.036	60.179	60	55	397
	recomb_site_083536	syn05	1.28895	TTGGTAGTTGGGGTGTCGAG	AAGGCACGGTTAAATTGGCC	20	20	59.317	59.394	55	50	444
	recomb_site_086243	syn05	0.644087	AGCCAGAAGGAATGCCATCG	ACCTGACTTCCACCTTTGGC	20	20	60.465	60.179	55	55	490
	recomb_site_088828	syn05	0.676913	ACGGAAGCTAACACTACCGC	CTTTACTGCGCATCGTCGAG	20	20	60.109	59.432	55	55	379
	recomb_site_090737	syn05	3.46402	TGGTCTAGCTGCTGGTTTCG	ACGCATAATGCTCTTTGTTGCTC	20	23	60.037	60.427	55	43.478	490
	recomb_site_097427	syn05	1.51222	TTTGAAGGACCCACAGACCG	TGAGCGTAATCCCTTCGAGAC	20	21	59.892	59.596	55	52.381	447
	recomb_site_105494	syn05	0.719486	ATGTGGCTGTGGTTTCAGGG	TGCCCTACACGTTCGCTATG	20	20	60.54	60.179	55	55	433
	recomb_site_105953	syn05	0.144057	ATAGCGAACGTGTAGGGCAG	GTTCCGTTTGACTTGTCGCC	20	20	59.898	60.042	55	55	404
	recomb_site_106739	syn05	0.216083	ATCGCAGCTCCCAGAGTTTC	CTCGTAGGCAAAGGACTGGG	20	20	60.108	60.108	55	60	474
	recomb_site_110535	syn05	0.471027	CGGACGGTGTAATGCGAAAG	ATGTTGTTTGCCGTGTGTGG	20	20	59.631	59.898	55	50	366
	recomb_site_111050	syn05	0.070477	AGAGCAGGGTGTATTTGCCC	ATGAGCACGTTACCAGGTGG	20	20	60.034	60.036	55	55	463
	recomb_site_113023	syn05	0.210072	ACAGTGAACCGTTCCCTTGG	CGGCATTATGGGCACACATG	20	20	60.179	59.969	55	55	374
	recomb_site_116611	syn05	0.213273	CCAAATGGGTTTGATGCGGG	CCGCTACAGATCCCACTTCC	20	20	60.108	59.895	55	60	361
	recomb_site_118922	syn05	1.19533	TGGGACAGACCAAACGAAGG	GCCTAGTCCCGCTTTTGAAG	20	20	59.892	58.912	55	55	424
	recomb_site_119473	syn05	1.2437	GAGAAAGCGGGAGAGAAGGG	GGTCAGTCTACTGGAAGGTGC	20	21	59.823	60.067	60	57.143	342
	recomb_site_120785	syn05	0.137092	AGCGATGACAGTGATAGCGG	GCCACTAGCCCACAGAGATC	20	20	59.969	59.894	55	60	346
	recomb_site_123502	syn05	0.48686	GTGGCTGAACACGAAACAGG	TGACAGCTCTGCTATTCGCC	20	20	59.692	60.179	55	55	500
	recomb_site_123900	syn05	2.58175	ACGGCAGATTATAAATGCGTGG	AGAAGCATCCCTTTGAGCCC	22	20	59.452	60.034	45.455	55	385
	recomb_site_130357	syn05	0.420649	AAGGACAGTACCTGCTGCTG	CAGCTATTTCGGCAGTGCAC	20	20	59.677	59.902	55	55	458
	recomb_site_130957	syn05	0.631429	GTGCACTGCCGAAATAGCTG	ATTAGCGCAGATGGCCTCAC	20	20	59.902	60.534	55	55	344
	recomb_site_133070	syn05	0.207717	TCGCTGGGATCAATTCACCC	ACTTTCAACAAGTGCGCCAC	20	20	60.107	59.899	55	50	479
	recomb_site_133636	syn05	0.965162	GCTGAGCCGACGAGAAAATG	TTTGTGGCGTCATTGTTGCG	20	20	59.628	60.594	55	50	455
	recomb_site_135365	syn05	1.1091	CCCACAACGAAAATGGCCTG	TCCAAGAAGAGTGCCACTGTC	20	21	60.038	59.929	55	52.381	445
	recomb_site_136788	syn05	0.066864	CTAGCACCATAGGCCGACAG	TGGGCTTGATGGTAGGCAAG	20	20	59.967	60.034	60	55	403
	recomb_site_137540	syn05	3.94862	AGTCTTGTTTAGTGCAAGCCAC	ACGTCGTACTCTGGCTTATCG	22	21	59.381	59.67	45.455	52.381	399
	recomb_site_140981	syn05	4.59229	GCGCTACCCACAAGACTTTG	AGAGGTTTATGTGCAAAGTGAGG	20	23	59.483	58.925	55	43.478	395
	recomb_site_142705	syn05	0.279041	TCTATCAGCAAAGCGAGGGC	CATCGCTCCACATTTGCCTG	20	20	60.179	59.9	55	55	430
	recomb_site_145423	syn05	0.486094	CCTCTCCTTGGTGAACGGAC	CGCGCAAAAGTACGTCACAG	20	20	60.037	60.449	60	55	341
	recomb_site_147624	syn05	0.425087	CCACAATGCAAAGGGAGCAC	CTCATCTCATCGCCTCGCTC	20	20	60.038	60.387	55	60	353
	recomb_site_151446	syn05	2.19851	GCATTCAGAAGGTTAACAGCCC	ATGTGCCCTGGCCTAACTTC	22	20	59.836	60.034	50	55	435
	recomb_site_157774	syn05	0.209623	GCAACCTGCTTCCCCAAATG	GGTATTCCCGCCAAACAAGC	20	20	60.037	59.827	55	55	401
	recomb_site_161193	syn05	2.11913	TCCGCTGCACCAAGTAGTAC	CCAACAGACAGTAGTGCCAAC	20	21	59.754	59.126	55	52.381	469
	recomb_site_161916	syn05	1.30444	GGCGTTAAAGAAATGGGGTGG	TGTGCGCTTCTCGGATAGTC	21	20	59.796	59.899	52.381	55	335
	recomb_site_171558	syn05	1.45735	TGATGTTGATGCAGCGCAAC	ACCGTATGGATGTGCATAGGG	20	21	60.11	59.652	50	52.381	433
	recomb_site_174313	syn05	0.488191	CAAACGGTGAGGTTAACGGC	TGGGTCCAAGGCCATTCAAG	20	20	59.764	60.252	55	55	439
	recomb_site_179117	syn05	0.358018	ACGGTGCCATCTCCTTCTTG	GCTTCAGTTCCACCAGGAGG	20	20	60.036	60.322	55	60	450
	recomb_site_181402	syn05	0.212888	GGAATCGCTGGTGCTTTTCG	AAAGGGGAGAAGAGGCATGC	20	20	60.179	60.034	55	55	412
	recomb_site_189882	syn05	0.219506	CGGGAAGTTGCTTCAAACGG	ATTACGCTCTTTCCGCCCTC	20	20	60.04	60.179	55	55	491
	recomb_site_192518	syn05	0.42557	TCGTGTGAAGCTGTAGGCAC	AGGGATTGCCTATGCCAACC	20	20	60.32	60.106	55	55	411
	recomb_site_193887	syn05	1.3853	ACACATTGAGAAGGAGTGGGG	TGATAATACGTCTGGCGCCC	21	20	59.648	59.967	52.381	55	442
	recomb_site_195634	syn05	0.275869	AGAGCAGGACTTTGAACCGG	CACAGAAAGCTTGCAGGAGC	20	20	59.965	59.76	55	55	470
	recomb_site_199052	syn05	0.279982	TCATTCACATGCAAGTGCGC	GCCCATTTACGTGCTGTTCC	20	20	60.11	59.83	50	55	355
	recomb_site_202710	syn05	0.849092	AAGAGTACTTCCGCCGTTGC	TTTATGCCCGTAGCCTCCAC	20	20	60.67	59.821	55	55	498
	recomb_site_203101	syn05	1.04392	GACCAGCTCATCGCATGAAG	AAACCCACACCGGAGTTCTC	20	20	59.064	59.892	55	55	443
	recomb_site_208161	syn05	0.203691	GATTCGAAACCGCACGTAGC	CAAGACCGCTACCAGATGGG	20	20	59.975	60.179	55	60	499
	recomb_site_217106	syn05	1.53032	TGACAGCCCATCAGTTAGCC	TGCTCAGGATTGTGGTCAGAG	20	21	59.747	59.723	55	52.381	394
	recomb_site_219893	syn05	0.359439	ACCGGTTTGTAGCCTGTGAC	TGCTCTCTTCACCGTTAGCG	20	20	60.25	60.109	55	55	440
	recomb_site_220678	syn05	0.146117	TCCACAGGGATATGCATGCC	AGAAGGTCCATTCAAGGCCG	20	20	59.889	60.035	55	55	395
	recomb_site_222784	syn05	0.829958	CAACGAGATCACGTGCACAG	TTGCCCTATTCCACTTCGGC	20	20	59.564	60.394	55	55	404
	recomb_site_223708	syn05	0.826794	TTTCCTGTTCGTTCCGTCCC	TGATAGCGCGCTTTCGATTG	20	20	60.25	59.423	55	50	340
	recomb_site_225226	syn05	0.777202	GAAACATTTAGCCGCCCAGC	AATTGCCGCTTCCAAGTGTC	20	20	60.179	59.402	55	50	497
	recomb_site_228846	syn05	0.336024	TTACTGCCTCACGTTGACCC	GTGTGCACATAAGCGGATCG	20	20	59.966	59.698	55	55	481
	recomb_site_232244	syn05	0.6453	TTGTAGTTCTTGGGGAGCCG	TGCCAGTGCTAGAAGGTCAC	20	20	59.676	59.678	55	55	456
	recomb_site_234408	syn05	0.804439	AGGGTCCATACTCCTGGGAG	ACCTGCCTTCTTGTTGGAGC	20	20	59.734	60.538	60	55	475
	recomb_site_237750	syn05	1.23538	TCGAAGATGCCAGCGTCTAC	TCACGCCAGAGGAATAAGCTG	20	21	59.899	60.135	55	52.381	370
	recomb_site_238086	syn05	1.313	TCAGCTTATTCCTCTGGCGTG	GACCTCCACGGGAAGAATCC	21	20	60.135	59.822	52.381	60	355
	recomb_site_240524	syn05	1.62617	TCTTGTCCGCCACGTTCTTG	TCGGCATTGCTGGTACCATG	20	20	60.879	60.748	55	55	500
	recomb_site_246235	syn05	0.131449	ACACATCGAAGATCGGCTCC	ACGACTATGAGCGCGAAGAG	20	20	59.897	59.972	55	55	349
	recomb_site_249109	syn05	0.774916	CCAATCTATGCTCCCTGGGG	GAAAAGACTCGGCGCATCTG	20	20	59.597	59.628	60	55	445
	recomb_site_250763	syn05	0.353241	TGCCGGGTTACATCTCGTTC	GTGCAAGTTGGGCCTTCATC	20	20	60.109	59.755	55	55	437
	recomb_site_253708	syn05	0.638323	TCGTCTACAGTTGGACAGGC	TACGGTGGTTCCAGATGTGC	20	20	59.398	60.037	55	55	389
	recomb_site_255056	syn05	0.271871	TAGTCGTAAGCGGGAACAGC	CAAACCTGCCAGATCATGCG	20	20	59.828	59.9	55	55	439
	recomb_site_256451	syn05	0.349922	TCCTGTCTGATAACGGCAGC	GGCAAGCAGGCACATTAAGG	20	20	59.824	59.826	55	55	497
	recomb_site_258280	syn05	3.35223	TCGCAAGCACTAGTTACGGG	TGTTGCTGTTGTATTTGAACGGG	20	23	60.109	60.243	55	43.478	300
	recomb_site_260581	syn05	1.12065	GATCGGAGACTACGGTGGTG	ACTGGCGATCGGAGTAACTC	20	20	59.619	59.26	60	55	329
	recomb_site_262753	syn05	0.565291	ATTGGGTTCGAGTTAGGCGG	GGCCATCTTTTAGGTGCAGC	20	20	60.108	59.543	55	55	500
	recomb_site_264419	syn05	1.07111	AATCCGTTGTGGCTCCTGTC	AATCCATCAGAGTTGGCGGC	20	20	60.322	60.749	55	55	412
	recomb_site_266896	syn05	0.340931	AATAAGAAACTGCACCGCGC	ATACAGTGAACCGCCGACTC	20	20	59.832	59.827	50	55	467
	recomb_site_269798	syn05	0.076813	ACACTCACGGCACTAATGGG	CAAGGTGGTGTTAGCGCAAC	20	20	60.036	60.04	55	55	487
	recomb_site_272339	syn05	0.147188	AACCTCAAGCGACGTAGGTG	GCTAAGTTTGCCATGTGCCC	20	20	60.039	60.109	55	55	395
	recomb_site_278665	syn05	0.286566	CCACCGGGTATCTTTGGTCC	GTCATTCTTGCAGCGCTGAC	20	20	60.107	60.179	60	55	412
	recomb_site_281887	syn05	0.909147	ACTTAAAGGCGCCGCTACTC	GCGGCAATCCTTCTCTGTTG	20	20	60.46	59.551	55	55	378
	recomb_site_285536	syn05	0.290091	GTTCCTGAAGTACCTGCCCC	TTGCCTAGACCCCATTTCGG	20	20	60.035	59.745	60	55	456
	recomb_site_287149	syn05	1.27595	AGTTATGCTGGGAGGCCTTG	ACAGTTTGTGCGTAACCCAC	20	20	59.743	58.981	55	50	349
	recomb_site_289580	syn05	0.909779	GCTCGTCACGGTTCAAAAGG	AATGAGCAGTCAACTCGGGC	20	20	59.765	60.675	55	55	454
	recomb_site_291218	syn05	1.14085	CGTCGTAACGCCGATTAAGC	ATTGAGAAGGCTCCCAGTCC	20	20	59.775	59.085	55	55	418
	recomb_site_292249	syn05	2.43368	CCTCCAAGGGTAGTGGTAGC	CCCGGCAAAGTTATTCGATCC	20	21	59.169	59.398	60	52.381	479
	recomb_site_295896	syn05	0.150123	CCGTTCTGCTGCTGTTTTCC	CACAATCACGGCAAGACAGC	20	20	60.04	60.11	55	55	462
	recomb_site_305334	syn05	0.432151	TGATTAGCACCCCTTTCGCC	ATTGCACCCAAACATCACGC	20	20	60.394	60.038	55	50	362
	recomb_site_307617	syn05	2.45856	GACCAAGAGAACACTGTGCG	GTCATCGAAGAGGCATTGAGC	20	21	59.138	59.403	55	52.381	477
	recomb_site_309723	syn05	0.351631	TTATCTGGCGTCTGTGACCG	GTGCCCGAGGGAGTAATTCC	20	20	59.827	60.179	55	60	446
	recomb_site_313797	syn05	1.97699	GGTTCCTTGGAGGCCTAAGC	GAGTAACATACACGCGCTGTC	20	21	60.394	59.417	60	52.381	332
	recomb_site_316199	syn05	0.128447	GCGTTCGTTTGCTCGTAGTC	CCTCCAGGTGGTCAACGTAC	20	20	59.909	60.038	55	60	340
	recomb_site_316827	syn05	0.629851	GTACGTTGACCACCTGGAGG	CACAAACAACAGTCCGCTGC	20	20	60.038	60.592	60	55	469
	recomb_site_323164	syn05	3.31553	GAAAGGCGTGGGGTTTATGC	TGGTTGTAAGTCGGACCAAATG	20	22	59.827	58.857	55	45.455	416
	recomb_site_323583	syn05	3.93212	ACATTTGGTCCGACTTACAACC	CGCCAAGTACTTCCGTGAAC	22	20	58.856	59.212	45.455	55	349
	recomb_site_326992	syn05	0.065131	TCTGCTGAAACGGAACTCCC	GGCACGACAACAAAAGGGAC	20	20	59.965	59.97	55	55	372
	recomb_site_331699	syn05	0.422015	AGAAGCGGTACAGCACGAAG	ATTCGGCTTTTGTTGGGCAC	20	20	60.389	59.967	55	50	484
	recomb_site_334935	syn05	0.423133	TCTTCCACCACGCGATTAGG	TAAGACCGCAGTAGGGTTGC	20	20	59.825	59.752	55	55	340
	recomb_site_337023	syn05	0.565546	TCGCAGAAGTGGAGGGTTTG	GCTTTGTTGGAAGGTGGCTC	20	20	60.25	59.685	55	55	354
	recomb_site_339944	syn05	0.776172	CGTAAATTGAGGGCAGCTGC	TTTACCGCCCTTGCTTTTGG	20	20	59.901	59.323	55	50	406
	recomb_site_340346	syn05	3.66545	AGAATATTGGTGGCAGCATAAGC	GTTATTGGTTGGCGACGTCG	23	20	59.429	59.906	43.478	55	474
	recomb_site_342777	syn05	1.30376	CGTATCAGAGCCGAACAAGC	CGGCAAGCTGCTAAATGAGG	20	20	59.076	59.62	55	55	498
	recomb_site_346018	syn05	2.30994	GAATCTCAATTCAGCGCCGG	TTCCCGCACATACAACGAATC	20	21	59.694	58.996	55	47.619	450
	recomb_site_348867	syn05	0.642178	TTTTACGGAGCTGCAGGTGG	AGTTCTGCGGCCTTCTCTTC	20	20	60.605	60.037	55	55	497
	recomb_site_350215	syn05	0.554958	TGAGCTGCTCAAGTGAAGGG	CTTGCTTGCCGGAGTTTCTC	20	20	59.964	59.481	55	55	491
	recomb_site_355859	syn05	0.275016	CGATTTGAGCGCCACTTCTG	GGCAACAGACCCGACTATCC	20	20	59.904	60.179	55	60	482
	recomb_site_357660	syn05	2.22027	AAATGGTTCAGTTCACAGGGC	TCAGCCCTCATCCAATGTGG	21	20	59.036	59.743	47.619	55	364
	recomb_site_361241	syn05	0.846371	TCGAGATGGACGATGCCAAG	ATCCGGTTTTAGCTGCCGTC	20	20	59.897	60.743	55	55	367
	recomb_site_365108	syn05	0.632498	TTCGACCTCATCTCATCGCG	AAGGATTTGAGGGCAAACGC	20	20	59.971	59.397	55	50	331
	recomb_site_370479	syn05	1.54582	CTTGGGCGGTAGTGTTCAAC	AGGTGGTTCGCAACAATTGG	20	20	59.128	59.327	55	50	479
	recomb_site_373171	syn05	0.221982	CCCCAATCCCTAACCTCACG	GCGTCAACCCAACGAACTTC	20	20	59.82	60.042	60	55	440
	recomb_site_376907	syn05	0.77779	ATCGTGGGGCTAACTATCGC	CCTCCACACGGGTCTATGAC	20	20	59.683	59.54	55	60	474
	recomb_site_377997	syn05	0.075056	TCTCCTGATGAAAACCCGGC	TCGCTGCCCGATTTGTTTTG	20	20	60.035	60.04	55	50	341
	recomb_site_380635	syn05	0.147494	AGTCGGTAAGGAATGTGCCG	GAAGGCAAGAAGGGCAAACG	20	20	60.108	60.039	55	55	484
	recomb_site_382213	syn05	0.61058	CGACTCCGAAAGCTGTTGTG	GTGCTACCGGTAGTACCAGC	20	20	59.491	59.898	55	60	404
	recomb_site_384627	syn05	0.27956	AAGCAAACGTCCAACAGCAC	TTGCCCAAGATAGCGCCTAC	20	20	59.899	60.179	50	55	479
	recomb_site_385656	syn05	0.416338	TCGTCTGCATTTTCAACCGC	GCAGGGAATTTTGATGGCCG	20	20	59.763	60.179	50	55	401
	recomb_site_389213	syn05	0.49664	TCGAACCCGCAGAGCTTTAC	TGGGAAAGAGCGGCATAAGG	20	20	60.389	60.107	55	55	474
	recomb_site_390195	syn05	3.15383	CCACTGACTGGACTTGGGTC	GGTAATGGTACTGGGAAGAGTGG	20	23	59.965	60.118	60	52.174	462
	recomb_site_399364	syn05	0.211222	TCGCGAACGATACCTCAAGG	ACACTTTCTGCCTTCCCTGG	20	20	59.9	59.889	55	55	346
	recomb_site_403637	syn05	0.561588	AGGACCCATGAAAGATCGCG	AGATACACTTCTCTCGCCGC	20	20	60.179	59.617	55	55	395
	recomb_site_407273	syn05	0.499888	TACCCAGAATACGCCTTGCC	TCGACTGCTTACAAGGTGCC	20	20	59.821	60.32	55	55	469
	recomb_site_408177	syn05	1.1909	GTTGGCTCTGGTAACGCATG	CCTGCCTTTATGCCTTCTGC	20	20	59.552	59.257	55	55	445
	recomb_site_414516	syn05	1.31906	ACCTTTACCGCTAGCCCAAG	TCCTCAACGAGATGAGCCAAC	20	21	59.748	60.067	55	52.381	463
	recomb_site_417268	syn05	0.146603	GCAACAAACCGCGAAAAAGC	AGTAGGATTTCAGCGCCTCG	20	20	60.043	59.897	50	55	473
	recomb_site_419396	syn05	3.57881	TGTCATCCTCTTTACACCGTACG	AAGAATACCGTCGGAACCGC	23	20	60.12	60.459	47.826	55	418
	recomb_site_423390	syn05	1.39106	AGGCGGCAGCGGAATATAAG	AACCCACAGAAGGAAGTCGAC	20	21	60.321	59.93	55	52.381	450
	recomb_site_424405	syn05	2.9347	AGGAAGGAACGTCGCGATAC	AATCCTGACAGTGGGACTACAG	20	22	59.9	59.165	55	50	494
	recomb_site_429022	syn05	0.565491	AAGCGTCGAAGTTAGCCTCG	CAACCAACACCGATGCCATG	20	20	60.456	60.109	55	55	345
	recomb_site_431716	syn05	0.291994	AGGGATGCTGTGGTAAAGGC	GGGGAGTTTGTATGGGGGAC	20	20	60.034	59.742	55	60	466
	recomb_site_434470	syn05	0.204746	GTGTTGAAGTGAGGCGCAAG	CAGTAGCAGCCAAAACGTCG	20	20	60.041	59.836	55	55	303
	recomb_site_442801	syn05	0.557704	GCTAACGCAAGAGCAATCCC	TCGTATACGCCAAGCCCAAG	20	20	59.621	60.179	55	55	443
	recomb_site_443624	syn05	0.989809	TGGACTCATCGTCTGTGCAC	TTGAAAGGTGGCGAAGAAGC	20	20	60.038	59.048	55	50	495
	recomb_site_446629	syn05	0.077593	AGGCAGGTATTTGTGTGGGG	GGGCATTGAGCTGTTTGGTG	20	20	59.96	60.038	55	55	499
	recomb_site_450351	syn05	0.635024	AGATCAGGCGGAAAGAAGGC	ATGGACGCATCAAACTTGGC	20	20	60.107	59.472	55	50	427
	recomb_site_461374	syn05	3.26046	GCAGACGTAATGTACTTGGACG	GACTGTTCAACCAGTGGTGC	22	20	59.403	59.337	50	55	308
	recomb_site_465594	syn05	0.480284	CAACGTAACACAGATGCCGG	GCAACCTCCAATTGCCAGTG	20	20	59.558	60.038	55	55	406
	recomb_site_467833	syn05	0.272334	TGCACTTGGGCTTTTGATGC	GACAAAGCGGAGGAAAGTGC	20	20	59.966	59.761	50	55	473
	recomb_site_477042	syn05	0.26933	GTAGCAGCAGAAAGGCAAGC	GAACTTGCGATGGTGATGGC	20	20	59.83	59.901	55	55	464
	recomb_site_484737	syn05	0.418407	TTAGAAGCTCCTTGGACCGC	GCTGGCGTCAGTTTTCCATC	20	20	59.751	59.831	55	55	460
	recomb_site_493071	syn05	0.50345	TGAACCCTACAGTGCAACCG	CTTTACCTGACCCTGGAGCC	20	20	60.25	59.747	55	60	398
	recomb_site_493997	syn05	0.082392	AATCCTCCCAAAGTGCCAGG	CATCGCTTAAATGCCGTCGG	20	20	59.96	60.042	55	55	451
	recomb_site_505807	syn05	1.55557	CAGAGACAGCCGCGTAAGG	GGAGTTCCAGGGAGGTTTGG	19	20	60.517	59.962	63.158	60	336
	recomb_site_506871	syn05	0.276501	TCTGTGAATACGTCGCGAGG	GGAACAACCGGGGAGATCTC	20	20	59.902	59.822	55	60	484
	recomb_site_512503	syn05	0.14459	AGACTCCTTTCAAGGCCACG	CAGTGGATTTTCTTGCCGCC	20	20	59.965	60.109	55	55	308
	recomb_site_513896	syn05	0.148331	ACTCTCCAGACAAAGCCTGC	CATGTACACGCGCGATTACG	20	20	59.964	60.112	55	55	434
	recomb_site_515595	syn05	1.65851	TGCTGCTCCTCCTCCAGAAG	TCCTTGGGCGGCTATTTTCC	20	20	61.263	60.395	60	55	391
	recomb_site_516975	syn05	0.347431	GTTGAGAAAAGGGCGTGGTG	CGGGGATGATGATGAGGAGC	20	20	59.689	60.037	55	60	443
	recomb_site_518350	syn05	0.570148	ATCGCCCATGGGATCAAACC	TGCGCCAAACCAAACTTCTG	20	20	60.468	59.898	55	50	352
	recomb_site_518807	syn05	0.496553	TTTGGTTTGGCGCATCATCC	CCAAGGGGTATGCCTCATCG	20	20	59.754	60.25	50	60	477
	recomb_site_519904	syn05	0.850899	TCTCGTACAAGTTCCCCACG	AACTGGTGCAAGGATGGGTC	20	20	59.4	60.251	55	55	492
	recomb_site_526976	syn05	1.99829	GTGTGGGATCCTTTTTCGGC	TGATGCCACTTAACAATGCGG	20	21	59.474	59.528	55	47.619	338
	Failed target predictions
	recomb_site_000303
	recomb_site_053395
	recomb_site_535342
	recomb_site_535385
	recomb_site_535687

## Sheet: synVI
	Target	Chr	Pair_Penalty	FWD	REV	FWD_Length	REV_Length	FWD_TM	REV_TM	FWD_GC	REV_GC	PCR_Size
	recomb_site_000605	syn06	2.10886	CCACACCCACACATAACTTCG	GGAGCAATACCGTCGCAATG	21	20	59.196	59.695	52.381	55	458
	recomb_site_000648	syn06	2.10886	CCACACCCACACATAACTTCG	GGAGCAATACCGTCGCAATG	21	20	59.196	59.695	52.381	55	458
	recomb_site_010394	syn06	0.782392	CGCCCAAGCTGCTTATGATG	TCCAGACAACACAGGGGAAC	20	20	59.69	59.528	55	55	466
	recomb_site_018495	syn06	0.569991	TGCCTGCTAAAGATCTGCCG	TGCGTGGTGGTATGGAATCC	20	20	60.463	60.107	55	55	335
	recomb_site_024100	syn06	0.694466	AACCGGACAACCTGGCTAAC	CAGGTCGACGAAATTGCCAG	20	20	60.251	59.556	55	55	375
	recomb_site_027863	syn06	2.32896	CTCCCGAGAATCAGCAGGAC	CTTGAAACAGCTGCCTACAGTG	20	22	59.896	59.775	60	50	460
	recomb_site_029980	syn06	0.360271	CTGGCTGGTGTCAAGGTACC	GGGACACGTTGATTTTGGCC	20	20	60.322	60.039	60	55	410
	recomb_site_036373	syn06	0.915334	CCTGAGCCACTACCAAAGGG	TCTTGGCTGAGCGTCACAAC	20	20	60.035	60.88	60	55	448
	recomb_site_047928	syn06	1.03683	CACTGACTTGGACGCACTTG	GAAAGGAAATGGCTCCGCTG	20	20	59.417	59.547	55	55	431
	recomb_site_049247	syn06	0.648559	TTGGTTGGCTTGCGGAATTG	TCACCCCTGAAGATGCTGAC	20	20	59.967	59.385	50	55	307
	recomb_site_053831	syn06	2.79674	AATGAACGGGGGAAAATCCATG	TACCGTCGTCAGTGTTGGTG	22	20	59.234	59.969	45.455	55	467
	recomb_site_060904	syn06	0.354354	ACAAGAACACTAGCCCCAGC	AGCACACACTAACCGGAGAC	20	20	59.963	59.683	55	55	435
	recomb_site_062779	syn06	0.49486	TTCACAAGGACATCGGACCC	GAAATGGGAAGAGGTTGCGC	20	20	59.676	59.829	55	55	490
	recomb_site_064162	syn06	0.707508	TGGGCGTGAATTTTGTTGCC	AGATGCTCAGTGGTCTACGC	20	20	60.25	59.542	50	55	487
	recomb_site_065271	syn06	0.283489	ACTGACGGATCGGAGCTTTC	CAATTGCGAACCACCCGAAG	20	20	59.826	60.11	55	55	475
	recomb_site_068768	syn06	2.06073	GTACACTCCCGATACGGCAG	TGTGCCTGGTTGCTATTTTTCG	20	22	59.97	60.03	60	45.455	443
	recomb_site_069065	syn06	2.06073	GTACACTCCCGATACGGCAG	TGTGCCTGGTTGCTATTTTTCG	20	22	59.97	60.03	60	45.455	443
	recomb_site_078337	syn06	0.4985	ACAAGCCAGTGACGATGGAG	TCCTGCTGCTAGATTGGACG	20	20	60.037	59.538	55	55	495
	recomb_site_082493	syn06	0.057013	CGAGTTCCGTACCCATCGAG	CACCGCCGCAATAGATGTTG	20	20	59.971	59.972	60	55	480
	recomb_site_084249	syn06	0.422968	GATAGGCACCGAACTCCGAG	ATTCCCGCCGACCAAGTTAC	20	20	59.969	60.392	60	55	489
	recomb_site_085636	syn06	0.706935	TCGAAATGACTGGTGGAGCC	GTGCCCATATCATCGGACCG	20	20	60.036	60.671	55	60	466
	recomb_site_085816	syn06	0.07154	TCGAAATGACTGGTGGAGCC	TGTTGCTAGGGTCTGCCATG	20	20	60.036	60.035	55	55	384
	recomb_site_088923	syn06	0.862681	AATCCCCCTCTTCCATTCGC	AAGAAAACCATGCAACCGGG	20	20	59.816	59.321	55	50	498
	recomb_site_091848	syn06	0.136729	CGCCAAGTCCAAGTTGAACG	GATGACGAAGAAGCAACCGC	20	20	60.041	59.905	55	55	418
	recomb_site_098282	syn06	0.350925	AAAGCCATGGAAGTCCGGAG	CATTTATTCACCGGCGTCGC	20	20	60.035	60.316	55	55	304
	recomb_site_114242	syn06	0.356256	CGGAGGAACTGGAAGACCTG	TTCTGGTGAACGATACGCCC	20	20	59.752	60.109	60	55	485
	recomb_site_118662	syn06	2.68787	TGCAGCAAAGTCTCGTCAAG	ACGAAGTTATGGCTTTTCCGC	20	21	58.779	59.533	50	47.619	386
	recomb_site_118914	syn06	2.56617	GTTAATGGGGCCAAGCAGTG	TGGCGTTGTTGATCAAAAGACC	20	22	59.468	59.966	55	45.455	471
	recomb_site_121916	syn06	0.706061	TGAAGAATTAGCCGCCGACC	TGACATCAGGCAGTCGACAG	20	20	60.461	59.755	55	55	496
	recomb_site_125590	syn06	1.52761	TGGGCGATGGAAGAGGTAAAG	TCTTTTCGTGTCGGTCGTCC	21	20	59.79	60.318	52.381	55	471
	recomb_site_125831	syn06	1.52761	TGGGCGATGGAAGAGGTAAAG	TCTTTTCGTGTCGGTCGTCC	21	20	59.79	60.318	52.381	55	471
	recomb_site_126921	syn06	0.825655	GTTGCTCGAACCATCCGAAG	TTTGTTGGCGCCTTTTGAGG	20	20	59.278	59.896	55	50	499
	recomb_site_135142	syn06	0.928609	AACCCCGTTCAGGTTTCCAC	TGATCTTCCGCCGATTGGTG	20	20	60.467	60.462	55	55	449
	recomb_site_137693	syn06	1.67836	GCGCCAAAATTCAATGCTCC	TTCCCGCAAAATGTTCCACC	20	20	58.998	59.323	50	50	497
	recomb_site_138327	syn06	2.87349	ACGCTGCCAGAAGATAACATG	AGCAGCTTTTCTCACTTGCG	21	20	58.717	59.41	47.619	50	442
	recomb_site_140812	syn06	1.3256	ACCACTGGTCTAGACGCTTTG	ACCAATGACCCAGAATGCCC	21	20	59.999	60.325	52.381	55	384
	recomb_site_142665	syn06	0.807684	TGGGGGCGAAAGTGATAGTG	TGGAGAAATATGGGGGTGCC	20	20	59.748	59.444	55	55	429
	recomb_site_143566	syn06	3.59732	ACCAGCACCCACTTTGGAAG	AAAGCGCCCACAGAATTATCAAG	20	23	60.468	59.871	55	43.478	410
	recomb_site_148362	syn06	1.12557	AGAGTTAAAAGGCAGCGCAC	CGAAGGAGAAACCAGAGGGG	20	20	59.125	59.749	50	60	387
	recomb_site_148641	syn06	1.12557	AGAGTTAAAAGGCAGCGCAC	CGAAGGAGAAACCAGAGGGG	20	20	59.125	59.749	50	60	387
	recomb_site_150403	syn06	0.130066	CTGCACCATTCTAAACGCGG	CTCCGGGCGATTTAGGTACC	20	20	59.903	59.967	55	60	410
	recomb_site_153214	syn06	0.072158	GTGCAACCTCTTTGGGCAAG	CTAGCGAGATCCGGAAGCTG	20	20	59.967	60.04	55	60	500
	recomb_site_157183	syn06	0.217403	GCACTAGTTACCGATGGGGG	AAAGGTGGGGAGTGCTCAAG	20	20	59.894	59.889	60	55	497
	recomb_site_167510	syn06	0.287375	TGTGATCAAGCAGCCTACCG	GCGTTCATAAGCACACCAGC	20	20	60.108	60.179	55	55	403
	recomb_site_167715	syn06	0.287375	TGTGATCAAGCAGCCTACCG	GCGTTCATAAGCACACCAGC	20	20	60.108	60.179	55	55	403
	recomb_site_172212	syn06	0.430034	CGCGTCTTTGAAACTTCCCG	TTGTGACGTACGGAAGGCAG	20	20	60.111	60.319	55	55	340
	recomb_site_174966	syn06	0.355952	CTCCTTCCTACCCTTGTGCG	CAAGCTTAATGCACGAGCCG	20	20	60.108	60.248	60	55	398
	recomb_site_177675	syn06	1.35171	CGATTCCCTTCTGCTACCCG	ACGGCGTCCCTCTGTCTATC	20	20	60.249	61.102	60	60	366
	recomb_site_177953	syn06	0.423545	GGGACGCCGTCTGCTATATG	ACACCGCAAACTAGTCAGGG	20	20	60.389	59.965	60	55	382
	recomb_site_179652	syn06	0.266683	GTTGAACTTCCAGATGCGGC	GACGATGCTCATGGTGTTGC	20	20	59.831	59.902	55	55	440
	recomb_site_180870	syn06	0.202787	TGGTGTGAGTGCATGACCTC	GAGGGTAAAAGCGCGGAAAC	20	20	59.965	59.833	55	55	412
	recomb_site_182829	syn06	0.139192	TATCTTATTCCGTGGCCGCC	TCGAAGGATGATCAAGGCGG	20	20	59.966	59.895	55	55	379
	recomb_site_186343	syn06	1.63909	GTAACGACACTTTCTGGTGCC	GCACCCTCGCTATATCCGTC	21	20	59.47	60.109	52.381	60	498
	recomb_site_196173	syn06	0.064806	ACCCCCTCCATGAAGCAATG	CTGGTCAAAAGGCCGGTTTG	20	20	60.033	59.968	55	55	333
	recomb_site_198811	syn06	0.492141	TGTCATTGCGGGCTTGTTTG	CCTACACGGCACTGCTAAGG	20	20	59.968	60.46	50	60	381
	recomb_site_199913	syn06	0.500106	GCGGCTAGCGACCATTTTTC	AGGAGGACTGTGTGGAGGAG	20	20	60.248	60.252	55	60	487
	recomb_site_200641	syn06	0.082531	TGTGCAAATAAGCGCCAACC	GACGATGACAAGCGCGAATC	20	20	60.039	60.044	50	55	399
	recomb_site_202346	syn06	0.852644	TACACAGGGAATTGGCACCC	TGCGGCCTAAACATCGGATG	20	20	59.961	60.814	55	55	439
	recomb_site_202960	syn06	0.135637	CAAACGACAACCACAACCCC	ACAAGTCGCTGGAGGAGTTG	20	20	59.898	59.966	55	55	477
	recomb_site_212907	syn06	0.219662	TGGGGTTTTCATACTGGGGC	GGCAAATCTGTTGGTAGCGC	20	20	59.96	60.179	55	55	497
	recomb_site_218686	syn06	0.131895	ATGGCCACATTCTGGAAGGG	TTGCCGAAACAAACGTGGTC	20	20	60.033	59.901	55	50	438
	recomb_site_219925	syn06	0.905882	ATTCTCGTTGTTACCGGCGG	CATTGAAGCTGGTGCAGACG	20	20	60.738	59.833	55	55	433
	recomb_site_223821	syn06	0.142707	ACTGTACGTGGCAATGAGGG	ATGCAATCTTGAGGGGAGCC	20	20	60.036	60.106	55	55	415
	recomb_site_224615	syn06	0.99037	AGCGCTAATGCTGGTCTCAG	GAAATGGGACTTCGCCAAGG	20	20	60.179	59.189	55	55	419
	recomb_site_229340	syn06	2.07899	TCCCGGAGAACAAAGTAAGTGG	GACTGGTGACGCAAGCAAAG	22	20	59.962	60.041	50	55	377
	recomb_site_241015	syn06	0.500378	TGGGTTCACAAGAGCTGGTC	GTTGTCTACTCCAGCCTGCC	20	20	59.891	60.392	55	60	354
	Failed target predictions
	recomb_site_0000303
	recomb_site_242022
	recomb_site_242063
	recomb_site_242106
	recomb_site_242408

## Sheet: synVII
	Target	Chr	Pair_Penalty	FWD	REV	FWD_Length	REV_Length	FWD_TM	REV_TM	FWD_GC	REV_GC	PCR_Size
	recomb_site_0000605	syn07	2.7464	CCACACCCACACATAACTTCG	GGCCATTTCGGACCGATAAC	21	20	59.196	59.058	52.381	55	406
	recomb_site_0000648	syn07	3.97683	CCACACCCACACATAACTTCG	TTTTTAGGGGCCATTTCGGAC	21	21	59.196	58.827	52.381	47.619	414
	recomb_site_0000999	syn07	3.54541	TTATCGGTCCGAAATGGCCC	CAAGGACTCTCCGGAAATTTTGC	20	23	60.179	60.366	55	47.826	425
	recomb_site_0002660	syn07	1.9036	CCTCAATCCATTGGTGACGC	AACTTCCGCATGGCTTTCTC	20	20	59.265	58.831	55	50	412
	recomb_site_0003438	syn07	1.7719	ATCATTTTAGCGTGGCCGGG	AGAAGACGAAAAGCTCCGGC	20	20	61.101	60.671	55	55	347
	recomb_site_0007305	syn07	0.894296	CGCTGTCTTGTTGCCTCATG	AGGCACACGCATAATTGACG	20	20	59.833	59.273	55	50	380
	recomb_site_0013140	syn07	0.483256	CGGTTCTTACACTGCGCTTG	CCGTCATTGTTTTGGTGGCC	20	20	59.836	60.319	55	55	441
	recomb_site_0014269	syn07	0.132427	TGACCACTATGACCACACGC	CGATCGACCGGAAAAACTGC	20	20	60.038	59.905	55	55	481
	recomb_site_0016495	syn07	2.15187	TGTTATTGCTGCTTTGGCCC	AGAGGGTTAAAATTGGCGTGC	20	21	59.392	59.456	50	47.619	495
	recomb_site_0016845	syn07	2.13603	TTGAACAACAAGAAGGTGCCC	AAAACAAGCGCCAGTGTCAG	21	20	59.246	59.618	47.619	50	450
	recomb_site_0019082	syn07	0.572428	TCTATTGTTCCCGGCCATGC	GGACCCTCCTCAATCAAGCC	20	20	60.465	60.107	55	60	423
	recomb_site_0023685	syn07	0.716023	ATTAGCCTTCGCCACCAAGG	ACTCACCGTTGGACATCAGG	20	20	60.394	59.678	55	55	481
	recomb_site_0026296	syn07	1.29385	ACGGTTTCACAAATGACTCGC	CGCACCCTCACCAAAAAGTG	21	20	59.737	59.969	47.619	55	374
	recomb_site_0027880	syn07	0.627718	CTTCCAAGCCCGAGCAATTG	GTATTTTGCTTGCTCCCGGG	20	20	59.828	59.544	55	55	367
	recomb_site_0028762	syn07	0.280461	TCGATGAGGATATGCGCAGG	TAAACTGTTCCGGACCTGGC	20	20	59.755	59.964	55	55	462
	recomb_site_0034360	syn07	0.345131	AGCGCATGGTTGGTGAATTG	TGATAGGACGACAAGCGCTC	20	20	59.756	59.899	50	55	349
	recomb_site_0035865	syn07	0.361277	ACCCACCAGAACGGATGATG	CAGTCAAGAGGAGCCTGAGC	20	20	59.747	60.108	55	60	463
	recomb_site_0039713	syn07	0.209357	GGGACTCATGGACGTGAAGG	GATCTTTGGTTGCCGCATCC	20	20	60.108	59.899	60	55	471
	recomb_site_0040653	syn07	0.480893	CGACCAGCTGCTGAAATGTC	AACAGAGCGGGTCCTCTTTG	20	20	59.555	59.965	55	55	372
	recomb_site_0044046	syn07	1.3724	CCAGCGGAGTACATAGGTCTG	AAAGTCAGGTGCCTCAGACG	21	20	59.662	59.966	57.143	55	326
	recomb_site_0045136	syn07	0.834047	CTGCTGACATGGCGTTCTTG	ACTCTTGAACCGCGTACAGC	20	20	59.833	60.667	55	55	423
	recomb_site_0047205	syn07	0.142666	TAGAGGGGTTGCACGAACAC	ACCGTGTAATCGAGCCCTTG	20	20	59.966	60.108	55	55	453
	recomb_site_0050314	syn07	0.071066	AAGACCAAAGGATGCTCCCG	AGCCCTTTCTGTCCACGATG	20	20	60.035	60.036	55	55	416
	recomb_site_0054441	syn07	0.861984	TGGGCCACACTTTCATGACC	ACCCTGGGAACGAATTGCTC	20	20	60.539	60.323	55	55	456
	recomb_site_0055199	syn07	0.698894	ACGCAATTTGCCATGCCTTC	AGCAATGCGTTCCATATGCG	20	20	60.39	59.691	50	50	464
	recomb_site_0060799	syn07	0.557916	AGTTCCAAAGGCAGCAGGAG	TCGCGCGTCCTGTAATCTAG	20	20	60.251	59.693	55	55	344
	recomb_site_0064244	syn07	0.072754	GCGTTCGGTTCAACCAACTC	GTTTGCTGGCTTGACCACTG	20	20	60.042	59.969	55	55	368
	recomb_site_0065212	syn07	0.486984	CAAGGGCAACGAATGGAACG	GGTAAGTGCGCAGTAATGGC	20	20	60.11	59.623	55	55	415
	recomb_site_0069355	syn07	0.282494	AGTGGTGTCGCTAGTGTTGG	TACCACACGTTGTGTCCGAC	20	20	59.966	60.249	55	55	413
	recomb_site_0070486	syn07	0.574028	GGTTGCCAAATCGGATGCAG	AGCAGTAGATTGCCAAGCCC	20	20	60.179	60.395	55	55	450
	recomb_site_0072067	syn07	3.44827	TCTTTTGGAAGGCCTCATTGG	ACTAATGGTCCAAGGGAGGC	21	20	58.471	59.08	47.619	55	487
	recomb_site_0072868	syn07	0.142449	ATGGTATCCGTCGACATGCC	GCTTGTTGCAAGATGAGGGC	20	20	59.966	60.109	55	55	361
	recomb_site_0074354	syn07	0.062647	GTGCAGTGAACAAGGCTGTG	ACTGGAAATGGGGCATGGAG	20	20	59.97	60.033	55	55	317
	recomb_site_0075817	syn07	1.99474	TCACCAAACACAGCTTCGTTG	TGTTCTACCGACCAGACGTG	21	20	59.6	59.405	47.619	55	458
	recomb_site_0076383	syn07	1.80886	ACATTCACGTCTGGTCGGTAG	AACGACGAATCCCCCAAACC	21	20	59.798	60.607	52.381	55	437
	recomb_site_0078887	syn07	0.5036	AGTCCCGACCTTAGTCCCAG	AATGCGTTTAATGCTGGCGG	20	20	60.324	60.179	60	50	324
	recomb_site_0080958	syn07	4.08893	TGCTGATGCCGCATAACATG	TGATCCTGGGCAAAAGAGAAAG	20	22	59.336	58.575	50	45.455	475
	recomb_site_0084035	syn07	0.207145	CATAGCTCAGGACCGTGGAC	GACGGGATCTGAAGGAGCAG	20	20	59.897	59.896	60	60	500
	recomb_site_0085278	syn07	0.283746	AGGACTGGAGAAAAGCCGTG	ATTTACCCACACCGGAGTCG	20	20	59.965	59.752	55	55	413
	recomb_site_0086181	syn07	0.691598	GCTTAACACCCGCACCAAAG	TAATTCTGCTCATGCGTGCG	20	20	60.04	59.348	55	50	400
	recomb_site_0088761	syn07	0.203154	CAGGCTCAAACGAGGAGGAG	GACGATCCGAAAACGCAAGG	20	20	60.108	59.905	60	55	400
	recomb_site_0090374	syn07	0.685529	TGTGTAGCCTCCATCGTTCG	CGAAGCCAGTTCACGAAAGG	20	20	59.827	59.487	55	55	477
	recomb_site_0094359	syn07	0.84679	ACGATGGGGTACAGCAAACG	TGAGACGGCAGCAATCTCTC	20	20	60.672	59.826	55	55	403
	recomb_site_0102478	syn07	0.344481	CGAACCCTCTGTTTTGCGAC	GAGGTGTCATTGCGGCAAAG	20	20	59.765	60.11	55	55	367
	recomb_site_0103285	syn07	3.67076	TGTCGCTGTTACTACGAAAAGC	GCAGATGATCTGGAAAGCGG	22	20	59.272	59.057	45.455	55	302
	recomb_site_0105786	syn07	1.98464	ATTGTTTTTCGGTTCCGGGC	TGTTCTTCATTATTCCGGCGC	20	21	59.684	59.331	50	47.619	322
	recomb_site_0112505	syn07	0.621067	ACGCGTTGATACAATGTGGC	TATATATGGTCCAGGCGCGC	20	20	59.554	59.825	50	55	312
	recomb_site_0112888	syn07	0.417829	TCTGGGGAAAAACGGACCAC	TGGGCGTCGTTATTGCAAAC	20	20	60.179	59.761	55	50	401
	recomb_site_0113800	syn07	0.077252	CTCAGGCTGTTTTGCACGAC	GTTATCAGCCGCCCCTATCC	20	20	60.041	60.036	55	60	466
	recomb_site_0114567	syn07	0.428384	GGATTGTGAGGGTCCTGTCG	AGACTTTGCCAGACTCTGCG	20	20	60.108	60.32	60	55	404
	recomb_site_0119464	syn07	0.272387	CGAGCATACGGGTCTACCAC	GCGCCCATATGGAAGCAATC	20	20	59.97	59.758	60	55	431
	recomb_site_0121506	syn07	3.04676	AGGGTCTCTCAAGAACACGG	CGGAAGCTTAACAAGAGGGTG	20	21	59.03	58.923	55	52.381	360
	recomb_site_0130083	syn07	0.5627	GCTGGTGGTGATGCTGAAAC	TGATGTGGTGGCAAGTCTCG	20	20	59.758	60.321	55	55	385
	recomb_site_0130766	syn07	1.43426	TCTCGAATACGGAGTGCACC	TGCCCTGACAGAAGAAGAGG	20	20	59.545	59.02	55	55	369
	recomb_site_0132348	syn07	0.975385	CTGTACATTGGCGACACACC	ACCGATCTTCCAGAATGCCG	20	20	59.204	60.179	55	55	353
	recomb_site_0134521	syn07	0.704918	ACTACGCCGAGGCTAAACAG	AATGCGCCATGGGAAAGAAC	20	20	59.827	59.468	55	50	477
	recomb_site_0135704	syn07	0.135618	ATGTGCCAGACTCCGAATGG	GAACGGAATGATGCTTCGCC	20	20	60.108	59.972	55	55	342
	recomb_site_0136343	syn07	3.98242	ATGTTCCACGCGTTTTGGTG	ACATTTCTCATGGCATCCAAGAG	20	23	59.97	59.048	50	43.478	453
	recomb_site_0138797	syn07	0.357265	AAAGGGAAGAAAGGGAGGCG	AACATTGTTGAAGCCGCTGC	20	20	59.962	60.319	55	50	472
	recomb_site_0139945	syn07	0.337997	ATTCAACTCCCTGTGCCGAG	GGCGAACGCTTTGCTCTATC	20	20	60.036	59.698	55	55	335
	recomb_site_0140340	syn07	0.552433	AGCAAAGCGTTCGCCTTAAC	TGTCGGTTGTACGGGTTCTC	20	20	59.763	59.685	50	55	357
	recomb_site_0141365	syn07	0.275496	TTGGTGGACAGTCAGCTGAC	GTGGTGATGTCGCAATGTGG	20	20	59.893	59.831	55	55	384
	recomb_site_0143529	syn07	0.42682	CATACACCTACGGGGCACTG	AGGCTCAGCTACCAAAGACG	20	20	60.179	59.752	60	55	324
	recomb_site_0145011	syn07	0.065064	AAGAGCTTACGGAACAGCCC	TTTGGTTCGTCTTTGCTGCG	20	20	60.036	59.971	55	50	436
	recomb_site_0146973	syn07	1.55574	TCTGCAAGCTCTATGCCTGG	ACGCTAGCAACTGGAAGGC	20	19	59.82	60.376	55	57.895	437
	recomb_site_0149484	syn07	0.217494	GCAATACGCCATGGCTATGC	TAATGCGGCTGTGTAGGGTG	20	20	60.11	60.108	55	55	445
	recomb_site_0153180	syn07	4.97608	TGAGGCAGAAGATGAACCACC	CAAAGGCAAGTACTAAACGCAAC	21	23	59.996	59.027	52.381	43.478	376
	recomb_site_0160387	syn07	0.070038	CGCAGCATATTGGTCAAGGC	AGGCAGTGGGAGGATTTTGG	20	20	59.97	59.96	55	55	382
	recomb_site_0161258	syn07	0.503678	TGGTTCCTGTCTTGGTTGGC	TGGGCGAAGAGTCATCAACC	20	20	60.467	60.036	55	55	470
	recomb_site_0163162	syn07	1.13067	TGTACTGGTTCGTCGTTCCC	ACAAGATCCCACCGTACGAG	20	20	59.685	59.184	55	55	464
	recomb_site_0165438	syn07	0.148895	TTCGCTATCATGCCTGGGTC	CAATCAAACGCCGCCGATAG	20	20	59.893	60.042	55	55	395
	recomb_site_0174098	syn07	3.46686	AGGCCAAAAGAAGACGTCAAC	CAGAGGTGTGGGGTTAAACG	21	20	59.053	58.481	47.619	55	321
	recomb_site_0175696	syn07	3.93888	CGCAAGCAACAAATCTCAACAC	AGTGCTTTCGATGTCATTGCC	22	21	59.531	59.53	45.455	47.619	478
	recomb_site_0183647	syn07	1.408	GTTTCGGCTGGCACTTTACC	ATGGTGATGCGACAACTTGG	20	20	59.76	58.832	55	50	446
	recomb_site_0189184	syn07	2.41352	AGTTGGTTTTGCTCACACCTTG	CCATCATCGTTGTCGTTGCG	22	20	59.834	60.247	45.455	55	477
	recomb_site_0192288	syn07	1.52503	TTTCATGTGGTCCTCCCTCG	TTAGAGGACATGGCCACAGG	20	20	59.387	59.088	55	55	480
	recomb_site_0193882	syn07	0.202643	GGATGTTGCGCTTGCTAAGG	CGTGGAGGATAGACACCTGC	20	20	59.901	59.897	55	60	379
	recomb_site_0195061	syn07	0.701046	AAAGGTCGTCCAGCTTGGTG	CTTCAAACGCGGGTAGCTTG	20	20	60.535	59.834	55	55	354
	recomb_site_0198035	syn07	1.0391	AGAAACCTACGGGGCAGTTG	GAACCGCGGAAAATCCTATGC	20	21	59.964	60.003	55	52.381	372
	recomb_site_0199547	syn07	1.8396	CGACCGGTCCAAGCTTTTTAG	GTCTTGAGCACATGATGGCG	21	20	59.537	59.624	52.381	55	440
	recomb_site_0203199	syn07	0.151157	GAGTTTGACAGCAACGCGAG	CTTCCAAGGCGCAACAACTC	20	20	60.111	60.04	55	55	359
	recomb_site_0204837	syn07	1.90732	CGCTTTGGCTTTGATCGAGG	GCTGAGGGAGCTTCTATGTGC	20	21	59.902	60.81	55	57.143	386
	recomb_site_0210522	syn07	2.84609	AGAGAATGAGGATAACGACGGC	ATTAAGGAAGCGGCAAGTGC	22	20	59.965	59.189	50	50	492
	recomb_site_0215511	syn07	0.498336	GCAGTTGCATTTGCCTCTCC	AGCGATGGACCACCGATTAG	20	20	60.109	59.611	55	55	485
	recomb_site_0217415	syn07	0.285197	CCCTGCTGTCACTCCAAGAG	AAACGCTGCTGACTTGCAAC	20	20	60.037	60.249	60	50	482
	recomb_site_0218446	syn07	0.075252	TCTCTGCCACATTGCCTCTG	GATTGTGGGGTTTGTGTCGC	20	20	60.036	60.04	55	55	461
	recomb_site_0222179	syn07	0.634589	TTATCATTGCCAAGCCACGC	ACGTAACGCTAGCGAAGACC	20	20	59.545	60.179	50	55	433
	recomb_site_0224480	syn07	0.200449	GTTCTTACGTGGCGCAGAAC	TGCAGAGAAGGAAAGGCTGG	20	20	59.837	59.963	55	55	377
	recomb_site_0237928	syn07	6.34554	TACCTCAAGCAGCGATGGTG	GCAAACTGGTACAAAGTGTTTTAACG	20	26	60.108	60.237	55	38.462	319
	recomb_site_0238325	syn07	6.87493	CTGTTTTTGTCAGAAGTTTCCCAAG	TGCGCAAAACATAGAAAGGCC	25	21	59.193	60.068	40	47.619	466
	recomb_site_0242562	syn07	0.217416	CGGAGCCTGTGGAAGAAGAG	TGACGCAGCCTTAGTTACGG	20	20	60.108	60.109	60	55	450
	recomb_site_0245000	syn07	0.076851	TTCTGGGCCCTCAATTGTCC	ACTCCGAGCTTCCCGAAAAG	20	20	59.96	60.037	55	55	463
	recomb_site_0246704	syn07	0.753715	GCAGCGGTTAGATTGAGCAC	GCCGCTATTGACTGGAAAGC	20	20	59.625	59.621	55	55	309
	recomb_site_0251275	syn07	0.436604	AGAACAGTAACACCTGCCCC	ATCAGGTGCCCAAGAACTCG	20	20	59.599	60.036	55	55	379
	recomb_site_0257524	syn07	1.37461	TGAGAAGCGAGGGTGAAAGTG	ATATCCGGCGTTGACAGGAC	21	20	60.27	59.896	52.381	55	415
	recomb_site_0260227	syn07	0.136526	TAGTACGGCGATGGACTTGC	TGAAGATGGCCTGCTGGAAG	20	20	59.898	60.035	55	55	364
	recomb_site_0262015	syn07	0.210213	GGTTATGGCAGCTGCTGTTG	AGGGGAGCAAGGCAAACTAC	20	20	59.828	59.962	55	55	474
	recomb_site_0264232	syn07	3.8042	AGTCCAATGCCGTTACCTGG	TTGAATGTAATGCAAAGAGGGGG	20	23	60.035	59.231	55	43.478	363
	recomb_site_0264717	syn07	5.61911	ACCAGATTTTGCTCCTTCCTTTTC	TGTTCATCTCAGACGGTGCTG	24	21	59.718	60.337	41.667	52.381	400
	recomb_site_0270748	syn07	0.706914	TTTTCCCATTTGCCACCAGC	GTTACTGCCACAACACTGCC	20	20	59.604	59.689	50	55	388
	recomb_site_0277358	syn07	0.356741	CAATCGGTAAACGCGACAGC	CATTCGTTTGCACCTCTGGC	20	20	60.247	60.11	55	55	409
	recomb_site_0277947	syn07	0.418682	ACCGCAACGCAAGAAATGAC	GCGGTGAATATGCCACACTG	20	20	60.04	59.622	50	55	321
	recomb_site_0279283	syn07	0.815573	ACGTGGCATGCAAAGAAACC	AACGCAAAAATCGCATGCAC	20	20	59.968	59.216	50	45	360
	recomb_site_0285645	syn07	0.482002	TGGTGTAGCAGTCGGTGTTG	GCCGATATTTCAAGGTCGCG	20	20	60.25	59.768	55	55	411
	recomb_site_0291572	syn07	0.623818	CGAAAGCTGCCAAAGGGAAG	GCCCGTGCCAATCACAATAG	20	20	59.758	59.618	55	55	398
	recomb_site_0294402	syn07	0.338703	GTTGCCACCGTCGTAGTTTG	TGGATGCGCAGAGTCATACC	20	20	59.766	59.895	55	55	469
	recomb_site_0297119	syn07	1.10239	AGACGAGCTGTTGAAGGGTG	TCTCTTGCAAAATCGCCAAGC	20	21	59.966	60.068	55	47.619	442
	recomb_site_0298850	syn07	0.339554	ATAACACGCCGTCCCGATAC	TTTGCCACGTAAACCGCTTC	20	20	59.969	59.692	55	50	457
	recomb_site_0303018	syn07	2.12739	ACGAAAAGCAGACCTGTTTGG	TGGTTGATAATGCAGCACGC	21	20	59.324	59.549	47.619	50	479
	recomb_site_0304495	syn07	0.433621	AAGCAGTGCTGGGGATGATG	AAAAGGCGAGGGAAGGGAAG	20	20	60.395	59.962	55	55	334
	recomb_site_0308939	syn07	0.428394	CACAGCCTTGCTTATTGCCG	TCGCACACAATTTTGGTGGC	20	20	60.179	60.249	55	50	317
	recomb_site_0314430	syn07	0.782055	AGTTCTTCCACCAACCTGGC	AGGGAAAAATGCTTGGCGAC	20	20	60.179	59.397	55	50	445
	recomb_site_0316419	syn07	2.11937	AGGATCACCGAACAAAGTTGC	CGGAAACCAGCAGAGCAAAG	21	20	59.12	59.761	47.619	55	382
	recomb_site_0318697	syn07	0.923352	TACGTGAAAGGCACTGCACC	AACCAAATTCGCGACACTGC	20	20	60.883	60.04	55	50	315
	recomb_site_0332404	syn07	1.05188	AGACCGAAAGCGAAACCGAC	TTCAGTAACGCTACCGCCAG	20	20	60.943	60.109	55	55	488
	recomb_site_0334053	syn07	0.432322	TAACTTCTCGGCATGGGGTG	CAATCCAACTACGGGGGAGG	20	20	59.748	59.82	55	60	334
	recomb_site_0336971	syn07	0.710855	TCTGTGGGAACAGCGACAAG	GGAGAGGACAGCAACATCCG	20	20	60.25	60.461	55	60	363
	recomb_site_0338246	syn07	0.551638	GCTTTTCACGCTTCCTCTCG	GTACAGACACGTTTGCGCTG	20	20	59.56	60.111	55	55	390
	recomb_site_0343143	syn07	0.28621	GATGAACAGTACCCCCAGCC	GTGTGATTCCCCTGATCCCG	20	20	60.107	60.179	60	60	386
	recomb_site_0344677	syn07	0.151435	CAAGAAGATATGCGTGCGGC	GCCAGTTGAACGCCATGAAG	20	20	60.042	60.11	55	55	361
	recomb_site_0346078	syn07	0.275307	GCAGCAAGCAAGACCAGAAG	ACTTTACAGGCCACGTCCAG	20	20	59.76	59.965	55	55	460
	recomb_site_0346801	syn07	5.2498	ACAACACACTTCTGGGGTCC	CCATCCTCTTAATCCTTGCTTGTTC	20	25	59.817	59.933	55	44	422
	recomb_site_0348088	syn07	0.27785	CTTTGCGTGTCGATTTCCCC	TGGCTGGTGGACTGGTTAAC	20	20	59.832	59.89	55	55	471
	recomb_site_0350059	syn07	2.88835	AACGGTCGACTGATCAACAC	CATGGTCCATTCTGGCTTGG	20	20	58.22	58.891	50	55	400
	recomb_site_0352203	syn07	2.04491	GTTTAGAGAAGTCAAGGCCGC	GGTCCACACTTCAAGCAAGC	21	20	59.267	59.688	52.381	55	421
	recomb_site_0361993	syn07	0.279211	CCACGAACAGCACCAAACAG	CACCAGCCTAATCTACCGGC	20	20	59.971	60.25	55	60	451
	recomb_site_0362395	syn07	0.428211	GCCGGTAGATTAGGCTGGTG	GGTTCCGATCCCACTCTTCC	20	20	60.25	59.822	60	60	333
	recomb_site_0365232	syn07	0.918623	ACGTAAGACCTCATCGAGCC	AATCTCTGCATCGCCTGACC	20	20	59.26	60.179	55	55	439
	recomb_site_0367593	syn07	1.28565	GTCAACAGCGTCAATGGCTC	TCTTGCCAAACAACCCTTGG	20	20	59.833	58.881	55	50	462
	recomb_site_0369561	syn07	0.562582	AGCTATACGCAAGGCTCTCG	ACCGCACCCAGTAACAAGTC	20	20	59.688	60.25	55	55	377
	recomb_site_0372845	syn07	0.13034	ACACAGCGTCACGTGTTTTG	ATATGCGACAGCCCACTAGC	20	20	59.904	59.966	50	55	313
	recomb_site_0380103	syn07	0.28099	TTTCTGCCGCCAAGCAAAAG	TATTCCTTGACGATCGGGCG	20	20	60.249	59.968	50	55	399
	recomb_site_0381845	syn07	0.137597	AGCTTGGGATTGGGTTAGCC	GCTTTCTACTCCGGCTACCC	20	20	60.033	59.896	55	60	316
	recomb_site_0382685	syn07	2.21546	TCCTGCTAATGTCGAAGCCG	ACGGGTATCGGCAGTTATAACC	20	22	60.179	59.964	55	50	489
	recomb_site_0383174	syn07	2.18708	GCAAGAATGAAGAGTGACCCC	CAAATAGCAGCCCAAGCGTC	21	20	58.912	59.901	52.381	55	356
	recomb_site_0384277	syn07	0.215458	GGGACCGATTCTGAAGGCTC	TTGTCCCGCATCTCCAACTC	20	20	60.179	60.036	60	55	471
	recomb_site_0389147	syn07	1.38475	TGGCCCTTCAGTCTTCTTTGG	TAATTACCCCTGAAGCCGCC	21	20	60.203	59.818	52.381	55	352
	recomb_site_0389840	syn07	1.70468	GCGGCTTCAGGGGTAATTAAC	CATTGCATGGCAGTCGGATG	21	20	59.326	59.97	52.381	55	452
	recomb_site_0390889	syn07	0.412362	CGTGATGAAGATTGCCACCG	GTACACTGGAGGTTCCGTGG	20	20	59.625	60.038	55	60	472
	recomb_site_0392012	syn07	0.476937	AGCGATGAGGATTGCTACCG	CTTTTCGAGGCTTCTTCGGC	20	20	59.967	59.556	55	55	386
	recomb_site_0392655	syn07	0.06671	TGACAACTTGCAGCGAAACG	TGTTCAAAGGCATTCTGCGC	20	20	59.973	60.039	50	50	381
	recomb_site_0394004	syn07	1.38437	TTCTTGTGGCTCTTGCGTTC	CAACGTGACTCATTCGCCAG	20	20	59.056	59.56	50	55	395
	recomb_site_0399475	syn07	0.289524	TCCGCGTAATGCCTTAGACG	GAGAGCGCTAGCCTTACGAG	20	20	60.249	60.041	55	60	379
	recomb_site_0402517	syn07	0.142352	CGATCCTCCCCCTTGTGATG	TTTTCCACGTGAGGGAGCTC	20	20	59.893	59.965	60	55	411
	recomb_site_0405518	syn07	0.712273	TTTGACAGCCGGAATCCAGG	TGTCGTCCCAAGATTGAGCG	20	20	60.322	60.39	55	55	498
	recomb_site_0406144	syn07	0.420539	ATCTTGGGACGACAGACAGC	ACACGGAAGGCGCTAGTAAG	20	20	59.752	59.827	55	55	420
	recomb_site_0409977	syn07	0.427156	AAGAGCGACCTTGATCCTGC	TTCGTGGTTAGTGACGCCTG	20	20	60.108	60.319	55	55	360
	recomb_site_0411816	syn07	0.490088	TTTGAGAAACCCGAATGCGC	ACTGGTGAGCAGTGCTTCTG	20	20	59.76	60.25	50	55	495
	recomb_site_0412198	syn07	1.45218	TGCTCACCAGTTGTCTACGG	CGTCAAATTCAATGCCCTGGG	20	21	59.683	60.135	55	52.381	420
	recomb_site_0414167	syn07	0.208639	GCATTTGCAAGCCACCCTAG	AGAGGGTATTTTGTGGCCCG	20	20	59.826	60.034	55	55	479
	recomb_site_0418452	syn07	0.55569	ACCGCCAAAAACTTGTCAGC	GCAGCAAGAGCAACATACCC	20	20	59.898	59.547	50	55	313
	recomb_site_0420152	syn07	0.200903	CGCAGCTACTTTGGACTTGC	AGTGATGGTAAAGGCCCTGC	20	20	59.833	60.034	55	55	431
	recomb_site_0423472	syn07	0.428559	TAAAGGACTCAGTGTGCCCG	GCAAAGGCAGCCCCATAAAC	20	20	59.68	60.108	55	55	370
	recomb_site_0424403	syn07	0.768562	AATAAACGCAGCAACCGGTG	CGAGAAGGCCGCTAGAAAGG	20	20	59.76	60.529	50	60	468
	recomb_site_0427689	syn07	1.80893	TTGGCTGCTAAGATGCATGC	TGGCCCGATTAGTGTCAGTTC	20	21	59.257	60.066	50	52.381	497
	recomb_site_0428193	syn07	1.17245	ACTCGTGCACATTTCAATGCC	TACCGCCAATCAGATCACCG	21	20	60.068	59.896	47.619	55	387
	recomb_site_0430588	syn07	0.128593	CTCACAGCCGCATCGAAATG	CCCAGAGGTGATTCTCGACG	20	20	59.973	59.899	55	60	425
	recomb_site_0433392	syn07	0.14075	ACGCGAAAATGTGGCTGTTC	TTATGGCGCTTGCGAATTGG	20	20	60.04	59.9	50	50	372
	recomb_site_0435778	syn07	0.281818	TGGTCTGTCGGTGTGCTATG	AGCAGCCTCAACCACAGTAC	20	20	59.754	59.965	55	55	388
	recomb_site_0437245	syn07	0.283679	TGACGCCTGCCGGTATAATC	TTCAGACCAAAGAAGGGCGG	20	20	59.967	60.251	55	55	496
	recomb_site_0444245	syn07	0.200834	GTTGAACATGGACGCGTCAG	CCCAAAATGGAAGCACCTGC	20	20	59.836	60.037	55	55	463
	recomb_site_0446115	syn07	0.570594	GTGCATTTTGGGGGACAAGC	AGTGAAGTTGACCGTGGAGC	20	20	60.321	60.25	55	55	475
	recomb_site_0448522	syn07	0.903079	ATCGAAACGGAGGGGATTCG	CACAACCTCGTGAATGGAGC	20	20	59.896	59.201	55	55	499
	recomb_site_0452227	syn07	0.643342	TTTCTCCGCTGAGGGTGAAG	TTTGAAGCCTCCTCCTGACG	20	20	59.678	59.678	55	55	350
	recomb_site_0456310	syn07	0.700444	GATTGTGGCGCCTTTACTGG	CAGTATCCTGTGGAGCGACG	20	20	59.548	60.249	55	60	440
	recomb_site_0461535	syn07	0.064997	TCTCTCGTTTGGGCCTTGTC	TTTCAAGCCCTTTTGTCGCG	20	20	59.965	59.97	55	50	309
	recomb_site_0463599	syn07	0.983675	ATGGTGTGCTTGTCGCTGAG	GGATTCCGATGGCAATGTGC	20	20	60.952	59.969	55	55	344
	recomb_site_0470261	syn07	1.63757	GCAGGCTTTTCTTGAGTTGGC	GTACCGCTTATGCTCCCCTC	21	20	60.604	59.966	52.381	60	484
	recomb_site_0470998	syn07	0.400418	CAGCGATGGTGACGTAAACG	ACCACACTCCCGTAAGCAAG	20	20	59.634	59.965	55	55	420
	recomb_site_0472928	syn07	1.45251	GCATTTAATGGGCGCCTTCC	ACCAGAAAAGCCCCTTCTTCC	20	21	60.249	60.203	55	52.381	303
	recomb_site_0477130	syn07	2.31875	CGATGAAGAAGCGCTGTTGG	GCCGAGTACTCAAATTTCAGCG	20	22	59.904	60.223	55	50	447
	recomb_site_0478159	syn07	0.21653	GCTCATGCAGCGAAGTGAAC	TGTCTACTTTGCAGCCGGAG	20	20	60.179	60.037	55	55	329
	recomb_site_0479964	syn07	1.88141	CTGGGCATTCGCAACAACAC	GCTACCGGTGGTGGTACAG	20	19	60.664	59.783	55	63.158	496
	recomb_site_0482698	syn07	0.217443	CAGAGCTATGTGGTGGACGG	CAAAACGTTGGCCTGGATGG	20	20	60.179	60.038	60	55	459
	recomb_site_0489776	syn07	0.287839	AGAAACGCAGATGACCCCTC	TGCTACGCAGGTCTGAAAGG	20	20	59.749	60.037	55	55	434
	recomb_site_0491770	syn07	0.476197	ACGTATGACGATGAGCCCAC	GAGAACTTGCCATAACCGCG	20	20	59.898	59.626	55	55	367
	recomb_site_0494303	syn07	0.485515	TACGAAGGAACCAGCTTGCC	TGCCACGCGATAACGAAAAC	20	20	60.321	59.836	55	50	375
	recomb_site_0495615	syn07	0.141974	AGAGGGTGGAATCGCAAAGG	TAATTGGGGTAAGCCAGGCG	20	20	60.035	60.107	55	55	404
	recomb_site_0500369	syn07	1.9192	CCACTTTCCTCTTCAAGGTGC	CCAGGCCAGACTGACAGAAG	21	20	59.117	60.037	52.381	60	464
	recomb_site_0501920	syn07	0.92976	GGGCTATTCGTGGGGAGTAG	TAGCGGGCATCATTACCACG	20	20	59.32	60.25	60	55	338
	recomb_site_0508697	syn07	0.430696	GCGAGCCAAAATTCACTGGG	TTTCCCTGTGCTGATGTCCG	20	20	60.109	60.322	55	55	416
	recomb_site_0510481	syn07	1.90966	GCGTTGGGCCAGAAATATCG	TGCACTTTTGTACGAAGCTGG	20	21	59.692	59.398	55	47.619	407
	recomb_site_0514326	syn07	1.07829	CAACGTTGGTGGATGTGCAG	ACTAGTAGCAGGCGGAGGTG	20	20	60.04	61.038	55	60	435
	recomb_site_0514682	syn07	0.423323	TATTAGCGAGGCCGTGTCAC	TGGACTCCTTCACCAATGCG	20	20	59.898	60.322	55	55	473
	recomb_site_0516254	syn07	0.214936	TGCCAAGCCGGATATGGAAG	GTTTGAGAGGGGGAGAGCAC	20	20	60.179	60.036	55	60	477
	recomb_site_0517034	syn07	0.217984	TCGGGTTGGTTCGATCTTCG	TCGTTGCATCGGTACTGGAC	20	20	60.109	60.109	55	55	308
	recomb_site_0518737	syn07	0.479992	TCGAAGGTTACGACGACGAC	ACGGGGAAGTGAACGTAGTG	20	20	59.836	59.684	55	55	492
	recomb_site_0519458	syn07	3.41663	CTAAGGGTAGCGGTCACCAC	CGCACAGATAGATGAGTTGTTCG	20	23	59.825	59.758	60	47.826	390
	recomb_site_0520755	syn07	0.361896	CTTGCACGGCGTCAAAGTAC	ACGGTACATTACCTGTGGGC	20	20	60.111	59.749	55	55	466
	recomb_site_0521669	syn07	1.35941	GAAGAAGTTGCCAGATACGCG	AGCCAATCTCCAAGCACTCC	21	20	59.675	60.035	52.381	55	461
	recomb_site_0522007	syn07	0.423578	TTGGCCACTAACGCTCGTAC	AGCCAATCTCCAAGCACTCC	20	20	60.389	60.035	55	55	335
	recomb_site_0523123	syn07	0.204842	CGCGCGTTACAGGGTAAATG	ATCGATTTCCGCCTGTCCAG	20	20	59.974	60.179	55	55	462
	recomb_site_0524530	syn07	1.17073	AGAGAAGCGGCCTTAGATGC	CCGTAATAAAAGCGGCCCAAG	20	21	59.894	59.935	55	52.381	391
	recomb_site_0525763	syn07	1.23966	TCCCAGCCCTTGTTTAGAGG	ACGCTGCCTCTTCCAACTAG	20	20	59.008	59.752	55	55	392
	recomb_site_0528621	syn07	0.216674	GATCATCGGCGCGTTCTTTC	ATGGAGAGAACGAACGAGGC	20	20	60.043	59.826	55	55	478
	recomb_site_0535427	syn07	1.31205	ACGCCATCCTTAAAGACCTGG	ACGTTGATGTTCCCGGAGAG	21	20	60.065	59.753	52.381	55	476
	recomb_site_0537892	syn07	0.341647	CTTGCACCCATCCAAGCTTG	GCTCAGCTAGAAACAAGCGC	20	20	59.754	59.904	55	55	317
	recomb_site_0538319	syn07	1.91111	GCGCTTGTTTCTAGCTGAGC	CCTGCAGACAAAGTTCCCATC	20	21	59.904	59.185	55	52.381	467
	recomb_site_0539074	syn07	0.211775	AGCTCCGCTGATTATCCGTG	CCGAAAGCCTGCTCTCCTAC	20	20	59.967	60.179	55	60	350
	recomb_site_0539464	syn07	0.56457	GTAGGAGAGCAGGCTTTCGG	CAGCGTTGGTGCTTTAACCG	20	20	60.179	60.385	60	55	387
	recomb_site_0541080	syn07	0.428133	ATATTCCAGCGAACCCCGAG	CTACAAGTGGGAAGCCTGGG	20	20	59.607	60.035	55	60	351
	recomb_site_0542740	syn07	0.214958	CTACCGAATGGAGCTGGACC	GTCCGAAATCCGTTGTTGGC	20	20	59.895	60.11	60	55	491
	recomb_site_0543082	syn07	1.86127	GCCAACAACGGATTTCGGAC	TGGCTGGACTCTCGTAATCTG	20	21	60.11	59.249	55	52.381	434
	recomb_site_0543116	syn07	5.3568	GCCAACAACGGATTTCGGAC	ATCTTTCATTTCTTTCACCAAGGGG	20	25	60.11	59.753	55	40	481
	recomb_site_0543652	syn07	1.51485	CACATTCAAAACGCGCTGTG	ATACTGTTCCGTACGCTCCC	20	20	59.228	59.257	50	55	454
	recomb_site_0544991	syn07	0.347429	GACGAGCCAGAATACCCACC	TTACAGTCGCGTCAGCTCTC	20	20	60.179	59.832	60	55	476
	recomb_site_0547651	syn07	0.565773	GAATCGGCCTCCTCAAAGGG	GAAATGGGCTAGCTTTGGCG	20	20	60.465	59.899	60	55	477
	recomb_site_0548983	syn07	0.134573	CGCAAGGTAATTACGCCACG	TGCTAAGGAAGAAGGCGTCG	20	20	59.974	60.109	55	55	489
	recomb_site_0551572	syn07	1.36611	CCAACGTGGTGCCATATTCAC	AACGTTTAGGCGCAAAGACG	21	20	59.868	59.766	52.381	50	306
	recomb_site_0560702	syn07	0.287448	GTGAAGCTGCATGCCCATTC	AGAGTGTACGGGCGAAATGG	20	20	60.179	60.108	55	55	451
	recomb_site_0561556	syn07	0.218378	GTGAGGCTGCGTAAACAAGC	TGCAAGCTGTCTCATACCCG	20	20	60.11	60.108	55	55	396
	recomb_site_0563670	syn07	1.32354	CCTGTGCAAGGTTGATGGTG	GCATGAGAAGCGTTCCTGTC	20	20	59.4	59.276	55	55	449
	recomb_site_0567346	syn07	0.073788	TGAAGGAAAGACAGGCCGTC	TTACGGAGCCGAAGTGACAC	20	20	59.965	60.039	55	55	459
	recomb_site_0569900	syn07	1.77596	GTGACGTTGACACCCAAGAAG	CGGAAAGAGGGTAAGGGAGC	21	20	59.402	59.822	52.381	60	467
	recomb_site_0573240	syn07	0.214139	TTAATCCTCCGCCGAGCTTG	AGGAAAGCCATTCTGGACCG	20	20	60.179	60.035	55	55	459
	recomb_site_0573593	syn07	0.761506	TTCATCCCAGAAGCCACGTC	CGGGCGTAATTTGGTGTCTC	20	20	60.036	59.275	55	55	302
	recomb_site_0576004	syn07	0.426454	CGCCAGTAGATTCGGTACCG	GGCAAACTAACGGGCCATTG	20	20	60.318	60.109	60	55	495
	recomb_site_0577996	syn07	0.752532	ACGGTCATGGATAAGGTGGC	GCTTGCGCGAAATTATTGGC	20	20	59.82	59.428	55	50	373
	recomb_site_0580811	syn07	4.17532	CTTTGTTTGACCTCCCCTAACTC	CGAAGAGTGGGGTGGATACG	23	20	58.927	59.898	47.826	60	395
	recomb_site_0585284	syn07	0.067043	AACGGGTCAGCAGGAAAGAG	GGTTTTCCGCACTGGGTTTC	20	20	59.965	59.968	55	55	496
	recomb_site_0586506	syn07	0.759274	GTGAAGCTTCGTGAACGGTC	TACAAACCGAGGGATGGCAG	20	20	59.493	59.748	55	55	461
	recomb_site_0587020	syn07	0.482774	GTACCTCGTTCGCTTTTGCC	AGACTGGTTACACCGTGAGC	20	20	59.835	59.683	55	55	488
	recomb_site_0589979	syn07	0.856525	TGGTTGCAGCATATCCTCGC	AACTGCGACGCATTGAACAC	20	20	60.815	60.041	55	50	451
	recomb_site_0591464	syn07	0.564911	CATCGCAGCGGAATAAGCAC	TACACCTACGTGAACTCGGC	20	20	60.042	59.477	55	55	380
	recomb_site_0594450	syn07	0.139519	CCCATCATCCCCCTTTGTCC	TCTGACTCCAGGCGTTGAAC	20	20	60.106	59.966	60	55	363
	recomb_site_0596585	syn07	0.501578	CCTATTCTCGCCGAGAGCTG	ATTGGAGTACTGGAGCGCTC	20	20	60.04	59.538	60	55	396
	recomb_site_0600675	syn07	4.45213	TGGAGAACTTGTCCGCTGTG	ACTTCAGTACCAAGTTGAGTGAGG	20	24	60.25	60.202	55	45.833	475
	recomb_site_0604702	syn07	0.846089	GCCTCAGTCATCATCCGCTC	TGGTGATACCGACTGCAGTG	20	20	60.6	59.754	60	55	483
	recomb_site_0606366	syn07	2.14329	TCTTGCGTTTTTACTGCCACTG	TGTTCTCTTGCCCAAGGGTC	22	20	59.967	59.89	45.455	55	395
	recomb_site_0607040	syn07	0.916015	CTCCATAACGCAGTGCCAAC	TCCTCCCTAGCCATCGACTG	20	20	59.552	60.468	55	60	486
	recomb_site_0611169	syn07	0.567918	AGAGTGGTGTTTGCCAGACG	ATGCCAACTGTACCAGCTCC	20	20	60.533	60.035	55	55	439
	recomb_site_0612512	syn07	1.66199	CTGCCCAAGCGGTTCAAAG	GCGTGAGGTCATTAAGCTGC	19	20	59.713	59.625	57.895	55	466
	recomb_site_0616521	syn07	0.75747	GCTTTACTTGGCGGTGTAGC	GAAAGCGTTGGGACTGTTGG	20	20	59.553	59.689	55	55	455
	recomb_site_0617815	syn07	0.221348	CGCAATTTCGCCGGTAGATG	AGTACGACGCTGATGTGCTC	20	20	60.042	60.179	55	55	435
	recomb_site_0619064	syn07	1.3786	AGTAAGGAGTGAGGAGAGGGC	AGACTCTGCCCAAGTCAAGC	21	20	60.343	59.964	57.143	55	464
	recomb_site_0620790	syn07	0.217766	TATAAGACAAGCGCAGGGCC	TGCCGCTACAAATGCCAAAC	20	20	60.179	60.039	55	50	357
	recomb_site_0625863	syn07	0.35961	ATGCTTGGGAGTTCCTTGGG	AGCCAATCTGTTTTGCTGCC	20	20	59.96	59.681	55	50	306
	recomb_site_0629345	syn07	5.27885	AGGAGTACAGGATACGCGAAG	TCCTGGGGCAGCTATTAATTAGG	21	23	59.052	59.669	52.381	47.826	497
	recomb_site_0631354	syn07	2.96829	TCTTTTGGCTAATTGGCGATCG	ACCGGATGGACAGAACTTCC	22	20	59.645	59.386	45.455	55	469
	recomb_site_0639478	syn07	0.067267	TGATCCCGCCTTTTACACCC	TGGACCGTTACCGTGAACTG	20	20	60.035	59.968	55	55	475
	recomb_site_0641516	syn07	0.414972	CTACGAGACTCCTGAAGCGG	ATGACAGCCAGTGGTAGCAC	20	20	59.621	60.036	60	55	494
	recomb_site_0647204	syn07	0.340291	CCCCTCGAAACGATCCGTAG	TATTAGAGGAAGACGGCGCG	20	20	59.97	59.69	60	55	433
	recomb_site_0651808	syn07	1.15556	CACGATCAACCGCGAATCAC	GCGAACCATACAGGCTGTTTC	20	21	59.975	59.869	55	52.381	441
	recomb_site_0662804	syn07	1.23735	TCACGTCAGAGCATCAACCC	CCCTTTTCAGTCGTGATTGCC	20	21	60.037	59.8	55	52.381	405
	recomb_site_0664318	syn07	0.22024	GAGAAACAAAGGCAGCGTCG	GATGCTCGGTTGGTGCAAAG	20	20	60.111	60.11	55	55	451
	recomb_site_0667213	syn07	3.65855	TTGTAAAAATATGCCCAGGTGCC	TCGCTCATGAACGGATTGGG	23	20	59.803	60.462	43.478	55	383
	recomb_site_0668791	syn07	1.45541	TGCTGCAATGGCCAATGTTG	GCTCCATCTGGACTGAAGGAC	20	21	60.321	60.135	50	57.143	442
	recomb_site_0670514	syn07	0.714686	TATGGTCTGCGTGGATTGCC	AAGTTTAGGGGAACGGGTGC	20	20	60.464	60.251	55	55	426
	recomb_site_0672317	syn07	0.137036	AAAACGGGCACGACCTTTTG	ACCCGTTTCTGCAGAGGAAG	20	20	59.898	59.965	50	55	324
	recomb_site_0674286	syn07	3.30382	GCGGCAATGTTCCTTTCGAG	GCCTACAAAACTGATACCGTGTG	20	23	60.179	59.875	55	47.826	428
	recomb_site_0674621	syn07	2.99535	AAGATGCAGGGGGTTAGCTG	GCATTGAAACAAGGAACATGGC	20	22	59.743	59.262	55	45.455	410
	recomb_site_0676407	syn07	0.396952	GCGAAGAATACGCGTTGGTC	CCAATAACGAACGGCGGAAG	20	20	59.975	59.628	55	55	461
	recomb_site_0678106	syn07	0.96952	GGTTGTGGTTGTACGGTGAC	ACCGGTGTTGATTGCAAACG	20	20	59.061	59.97	55	50	331
	recomb_site_0680124	syn07	0.358624	TCCATCAGTGCTGTTCGTCC	CCAACGGTAAGTGGACCTGG	20	20	60.037	60.321	55	60	481
	recomb_site_0681655	syn07	0.207396	TTGTGGCTCTTAGGAAGGCG	AACGCCAAAGGATTCATGCG	20	20	60.036	59.829	55	50	398
	recomb_site_0688203	syn07	1.70442	TCGCAAAGTTTGTACCGTGAC	TTCCTGGTGAGGCAAACTCC	21	20	59.406	59.89	47.619	55	324
	recomb_site_0690925	syn07	0.219071	TCTGGTGTCTCCTTGTTGGC	TCAACCCAAGGGAAGCAGAC	20	20	59.891	59.89	55	55	316
	recomb_site_0694597	syn07	1.58079	CAAGAGAGCCAAGCTGGAAAC	CAGATCGCTTACATTGCCGC	21	20	59.461	60.042	52.381	55	434
	recomb_site_0696816	syn07	0.065291	GTTCGTGGCAAAGGACAACC	ACATGCAACACCCCTAGAGC	20	20	59.97	60.035	55	55	417
	recomb_site_0698366	syn07	0.068404	CCAAAGCGTACATGATGCCG	GTTTGCAGTGGTTAGCCGTG	20	20	59.972	60.04	55	55	446
	recomb_site_0699042	syn07	2.33937	ACTTCCTCCACTTCGTTAGCTC	CAACGGGATGGGTCCTTCTC	22	20	59.768	60.108	50	60	470
	recomb_site_0701539	syn07	2.80635	TGAGCGGCGATATCATAGAACG	AAATCGCTCTCTGCCCACAG	22	20	60.414	60.392	50	55	393
	recomb_site_0704043	syn07	0.14164	CAAAAGACTGCGGCAGACAC	CACTCAGGGACCGATACGTG	20	20	60.041	59.899	55	60	489
	recomb_site_0707850	syn07	1.40768	AGTTTTGGGCACAACTCTGC	ATTACTTGCAATACGCCGGC	20	20	59.253	59.339	50	50	475
	recomb_site_0708976	syn07	1.37923	CAAACTCAGCTCATGACGCC	GTCGAAAGCTAGGCAGATGC	20	20	59.555	59.066	55	55	460
	recomb_site_0710219	syn07	0.273314	CAGATGAAGACGTGCGCAAG	CTCAGAAGCGAGCCTTACCC	20	20	59.906	60.179	55	60	368
	recomb_site_0713564	syn07	0.537965	CGGAATCTCGCTACGCAAAC	TAACCTCAGCTCGTCACGTG	20	20	59.702	59.76	55	55	448
	recomb_site_0713938	syn07	0.488833	TTCATCGACCGTCACGTGAC	AGCTGAAGGTATACACGCGG	20	20	60.386	59.898	55	55	449
	recomb_site_0717835	syn07	2.46824	TGGCCACGATGGGTATGATG	GGGGGATAACAACGCCAATAAC	20	22	59.892	59.64	55	50	405
	recomb_site_0718201	syn07	2.3135	GGCAATTCGCGTACAATTTTCG	TGGTAACAGTGAGAGCAGCG	22	20	59.725	60.038	45.455	55	410
	recomb_site_0720100	syn07	0.216718	GCTGTCTGGCGTTTGTTGAG	TCAACGATCTACTGGGCTGC	20	20	60.041	59.824	55	55	446
	recomb_site_0723825	syn07	0.277534	CTGTTCCCAAGCAAACCAGC	TCTGTTCTCTTCGCTCTGCC	20	20	59.967	59.755	55	55	431
	recomb_site_0724889	syn07	0.148856	CACATCAGCAGCACAAACCC	CCTCTCGAGCGATTCCGATC	20	20	60.039	60.11	55	60	473
	recomb_site_0726017	syn07	0.4691	GCTGCTATATTTGGCGCTGG	CGAAGACGACACAGTTGCAC	20	20	59.761	59.77	55	55	438
	recomb_site_0726544	syn07	0.289337	AAGAGACATTGGCCACGAGG	CTGGGGTAAGGGCTTGAGAC	20	20	60.036	59.747	55	60	442
	recomb_site_0728887	syn07	0.699877	CCTCAAAAGGGTGTATGCGC	GCGCGCTTACTCAAATTCCC	20	20	59.548	60.248	55	55	469
	recomb_site_0736543	syn07	2.01282	ACCAATTAGCGAGATCGAGGC	TAAATCCGCCTTCTGCCGTG	21	20	60.27	60.743	52.381	55	407
	recomb_site_0736927	syn07	2.1293	GGTGGAATGGCAAGTGATTCAC	ACCAATTTTCCGCTTTGGGC	22	20	60.095	59.965	50	50	301
	recomb_site_0740051	syn07	0.075603	ACTGATTGGGAACAGGCTGG	ACGAAAGCTTCTGAGGGCTC	20	20	59.961	60.037	55	55	441
	recomb_site_0741357	syn07	0.292637	GGGTGACAACGTGTAGAGGG	ACGGTTAATCCTGAAGGGGC	20	20	60.038	59.745	60	55	441
	recomb_site_0743086	syn07	1.09963	GAACCATGCCGAACACGATG	TGGTTACCCGACCATGAAGTG	20	21	59.903	59.997	55	52.381	462
	recomb_site_0745957	syn07	1.32151	AGCAAAAATGCGTTCCGTGG	ACAACTTGCCACGATCAAACG	20	21	60.319	60.003	50	47.619	494
	recomb_site_0747044	syn07	0.5004	TCACCACGTTTCAGGTCTCC	AATGTAGGGCACACGACTCG	20	20	59.608	60.109	55	55	339
	recomb_site_0749114	syn07	0.145336	TCCACTTGAAGCCGGGTAAC	GGCGCAAAGACCAATCACTG	20	20	59.964	60.11	55	55	499
	recomb_site_0752295	syn07	0.504038	ATGGGCGTCTCATAATGGGG	AAAAGTCACACGCAAAGGCC	20	20	59.598	59.898	55	50	442
	recomb_site_0755272	syn07	0.699957	TTCACAATCCTGTCCGACGC	AAGCACAAACCGTCACATGC	20	20	60.669	59.969	55	50	421
	recomb_site_0757449	syn07	0.556659	GAGAAGTTTGCGTCCCAAGC	ACGTGCAGCACTTCAAATGC	20	20	59.761	60.318	55	50	375
	recomb_site_0760758	syn07	0.56334	TAGCAGCGCTGTCATTACCG	TACTGCCCGACCTTTCCAAC	20	20	60.528	59.964	55	55	375
	recomb_site_0765775	syn07	0.289126	TCTTCGGGATGGACAGCTTG	AGAAGCGCACAAAGGCATTG	20	20	59.75	60.039	55	50	341
	recomb_site_0767165	syn07	1.34539	AATCAAGCACAACGCCCAAG	GCTCCATTGGGCAGATCAAG	20	20	59.685	58.97	50	55	403
	recomb_site_0768478	syn07	0.210407	GAGGAAGAGACGGCCTTAGC	CTGGGGGTAAGTGCCTGATG	20	20	59.897	60.107	60	60	422
	recomb_site_0769450	syn07	1.3161	CTGTCTCTGCGTATGAGGCC	TCATGACAGGAGAAGGCGTTC	20	21	60.249	60.067	60	52.381	477
	recomb_site_0771367	syn07	0.353329	AGCGATCATGGCAGTAGTGG	ACGTCATCTTCTGCACCTCC	20	20	59.894	59.752	55	55	364
	recomb_site_0772339	syn07	0.286674	CGTTGGCCATGTCAAAGGTG	TCACGTCGTTATCGAGTCGC	20	20	60.039	60.247	55	55	467
	recomb_site_0775738	syn07	1.62324	GCACCAACTTCTACCGCAAC	CGTAAACGAAGACTGGCGAAG	20	21	59.763	59.614	55	52.381	445
	recomb_site_0777743	syn07	0.986499	AAACGCAAGAGCCAGTCAAG	TGCTGTTGTACCGTCCGTAC	20	20	59.053	60.039	50	55	423
	recomb_site_0778970	syn07	0.075916	TGGCGTCAAGATTCCTCACC	GAAATGTGCCCAACGTGACC	20	20	60.036	60.04	55	55	492
	recomb_site_0781048	syn07	0.775856	TTGGAAATGGCGCATCTGTG	TATCTAGTGAAACGGCGGCG	20	20	59.473	60.249	50	55	312
	recomb_site_0782230	syn07	0.493611	AGGCTCCCGGTGCTTAAATG	AATTGCGGTGCATCGTGATG	20	20	60.394	59.901	55	50	430
	recomb_site_0785299	syn07	1.5987	TGCATTATCCTTCCTCGTCCC	AAATGGAGCAGCTAGAGGCC	21	20	59.584	59.818	52.381	55	461
	recomb_site_0789770	syn07	1.71471	TGAAGCCGCCGAAAAATTGG	AGGTTGCAAGAGGAACAAACG	20	21	60.039	59.324	50	47.619	338
	recomb_site_0793947	syn07	2.32438	CAGAGAGCCAAACACCGTTG	TGCTCCGTACTACAGTTCTCG	20	21	59.412	59.264	55	52.381	418
	recomb_site_0794468	syn07	0.428762	TGCAAAAGTTCAAGCTGCCC	AATCAGCCAGCTTTCCCCAG	20	20	59.895	60.324	50	55	413
	recomb_site_0795357	syn07	0.710039	TGACTGCAGAATCCGGCAAG	ACAGAAGTCGGCTTGGAAGG	20	20	60.675	59.965	55	55	317
	recomb_site_0799690	syn07	0.414006	GCCTGAGATTGTGGCGATTG	TCAAACTAGCCACCACGGTC	20	20	59.62	59.966	55	55	397
	recomb_site_0803941	syn07	0.140824	CCGTATTGTGACTCTCCGGG	TACTACAACGCCGTCAACCC	20	20	59.898	60.038	60	55	441
	recomb_site_0806092	syn07	0.140456	TACACTTTCCCGTCTTCGCC	CGGTGTTACCATCCTCTCGG	20	20	60.038	59.898	55	60	347
	recomb_site_0807694	syn07	0.993453	ACATCTGACAGACAGGCTCG	TGCAGGTGCCTTTGTTTTCC	20	20	59.47	59.536	55	50	396
	recomb_site_0808353	syn07	0.209749	CATTGACTTCCCCGCGTTTG	TTTGGACGAGGACGATAGCG	20	20	60.11	59.9	55	55	334
	recomb_site_0818718	syn07	0.426274	GGTTGGCAATGACCACATGG	CGGGAGCAGTGGAAGAGATG	20	20	59.753	60.179	55	60	431
	recomb_site_0820564	syn07	0.579495	ATGGAATCTGGCAGGACACC	TGTTGGGAAATGAGAGCGGG	20	20	59.743	60.322	55	55	469
	recomb_site_0824707	syn07	2.69786	GGCAGCGTTAGAACTTGATGAC	TTTTTCCGTACTCGTGGCCC	22	20	59.906	60.603	50	55	406
	recomb_site_0826785	syn07	0.565011	AAGCAAGCCCTCAGAGGTTC	GCCCACAATGCCACTTAGTG	20	20	59.963	59.472	55	55	444
	recomb_site_0830812	syn07	1.10072	TCAGAATCGTTATCCTGGCGG	TCGATGCTTCCGCTGGTATC	21	20	59.931	59.968	52.381	55	467
	recomb_site_0832543	syn07	0.288096	TGGGCATGTACGGGTTACAG	TTGAGCCCAAGAGAGCCAAG	20	20	59.749	59.963	55	55	460
	recomb_site_0834141	syn07	0.778924	GTCTCTCTCGTTGCTGGTCG	TGTCCCCTTAAGCGAACTGG	20	20	60.455	59.676	60	55	313
	recomb_site_0837835	syn07	1.38471	AGCGTGTTTCAAATGCTAGCG	TTCGCACGCCGGTAAGATAG	21	20	60.136	60.249	47.619	55	492
	recomb_site_0840633	syn07	0.783173	CACTACTGTCCCATCCAGCG	AAAAATAACAACCCGCCCGG	20	20	60.179	59.396	60	50	462
	recomb_site_0848074	syn07	2.75975	GGTATGCATGGTGATAAAGCGG	TCGGTGGGTCTTGAAAACGG	22	20	59.774	60.533	50	55	432
	recomb_site_0850724	syn07	0.636609	ATCGCTTAAAGGACCGACCC	AGCCGCAAGAGAGAATGTCG	20	20	59.823	60.459	55	55	365
	recomb_site_0851712	syn07	0.288621	CGCACAGAGATTGGAGGAGG	GGAAGCTAATCAGGGAGGCC	20	20	60.179	59.89	60	60	317
	recomb_site_0853962	syn07	0.275218	GTTACGGCGGGTTACCTACC	GCTTCTAAACTGCTGAGCGC	20	20	60.179	59.904	60	55	371
	recomb_site_0857367	syn07	0.073636	ATGACGGTGAGATCGATGGC	GCCAGTGTTCGCTTGTCTTG	20	20	59.967	60.041	55	55	385
	recomb_site_0858432	syn07	0.857542	AAAGGGGATGACCGACGAAC	ATCTCGGACAGCCTCTGAAC	20	20	60.037	59.179	55	55	471
	recomb_site_0859217	syn07	1.10999	CCACCGGGAATTGTTGGAAAC	AACACTCCGCGTTACGTAGG	21	20	60	60.11	52.381	55	409
	recomb_site_0861321	syn07	0.142089	AGACGGACAGTGCAAGAGTG	GGTTACCAGAGTCGTCGGTG	20	20	59.967	60.109	55	60	448
	recomb_site_0861945	syn07	0.146427	TCATCCCCCGAATGGCTTTC	GTTCAGGTTCTGCAAGCAGC	20	20	60.107	60.04	55	55	486
	recomb_site_0866988	syn07	0.505478	AAAGTGCTAGAGCCCCACTG	GAAATTGCCTCGCACGAGTG	20	20	59.674	60.179	55	55	369
	recomb_site_0869850	syn07	0.48262	AGCTACCACCGAAGAAGCTG	GTCGAGCGGGTCAAAACAAG	20	20	59.752	59.765	55	55	481
	recomb_site_0879045	syn07	0.919032	GCCCCCGGAAGAACCAATAG	GAAAGCCAGGGAAATCTGCG	20	20	60.466	59.547	60	55	409
	recomb_site_0884180	syn07	0.357626	AGAGTTGCCCTTTCTCGTCC	ACTGACATCTTGCAGCCTCC	20	20	59.678	60.036	55	55	375
	recomb_site_0887959	syn07	0.622518	TTCGAAAACTCGCATGACGC	TACGAAATCAGCGGGTGAGC	20	20	59.837	60.46	50	55	315
	recomb_site_0891778	syn07	1.29136	TCTAGGTCAAGCACTCGGGG	TACACTTTGAGGCTCGCCAC	20	20	60.971	60.32	60	55	353
	recomb_site_0894184	syn07	0.429635	TCGAAGTTAGGTCGCCCAAC	ATAGGTGCAGTGCGGAAGTG	20	20	60.038	60.392	55	55	451
	recomb_site_0896196	syn07	0.977644	CCGCCTTAATAACGTGCACC	AACGGTTTGAGGCCACTACG	20	20	59.624	60.602	55	55	467
	recomb_site_0899774	syn07	0.479405	CACGCAAGCCGAATGTAGAC	CAAGGTGAAGCCAAATCCGC	20	20	59.63	60.109	55	55	498
	recomb_site_0901934	syn07	0.145151	TATGCGGTTTGGGCAAAAGC	ATCGGTCGGGGAAAATGACC	20	20	60.038	60.107	50	55	370
	recomb_site_0908654	syn07	0.417131	GATGAATAAGCGCCAGGTGC	ATGACCGGCAGTGTCTTAGC	20	20	59.691	60.108	55	55	373
	recomb_site_0909858	syn07	0.296797	AATCCCCTTCCCCGTTTGTC	TTATGTTAGGGCTGGTGGGC	20	20	59.961	59.742	55	55	342
	recomb_site_0910660	syn07	0.500263	TGATCTCCCTTTTCGGTGCG	CCGAAAGCACCAAATCAGGC	20	20	60.391	60.109	55	55	373
	recomb_site_0913435	syn07	0.967363	CTTCCCAGTGCGTAACAACG	TGAGCGACGGTTCATCGAAG	20	20	59.489	60.456	55	55	382
	recomb_site_0916617	syn07	0.139773	CGATACTCCTCAGCGCAGAG	TACGAGCCCATAACACGTCG	20	20	60.041	59.901	60	55	487
	recomb_site_0918235	syn07	0.83744	TCGTGAACCATTGTCAACGC	ATTGGTGACATCCTGTCCGG	20	20	59.416	59.747	50	55	460
	recomb_site_0922373	syn07	0.429424	AAGGACGGCCTGTTGAGAAC	CAACAAGCACAAACCACCCC	20	20	60.25	60.179	55	55	352
	recomb_site_0924262	syn07	0.475726	TAGGGGTAGCCGAGACAGTC	CACGGAATGACGTAAAGCCG	20	20	60.107	59.631	60	55	493
	recomb_site_0925602	syn07	0.804104	AAAAGGGGAGACTCCTGCAG	AAGTAGAAGAAGGCCGCGAC	20	20	59.305	60.109	55	55	497
	recomb_site_0933292	syn07	0.354256	AAGTGGTCAACTGTGTGGGG	CCGTTAACGCCGATTCTTGC	20	20	60.107	60.248	55	55	473
	recomb_site_0934380	syn07	0.070795	CACCCAAGGACAGGATCACC	TGAGTTTGCCTTCGGTACCC	20	20	60.035	59.964	60	55	440
	recomb_site_0937094	syn07	0.861079	AACAACTGCCCTACCCCTTC	CGCAGCCGGAATGAAAAAGG	20	20	59.596	60.457	55	55	411
	recomb_site_0938878	syn07	3.72793	GGCTAGTTGAATGTCCAAGATCG	GTTTATTCCACAGGTGCCGC	23	20	59.442	59.83	47.826	55	315
	recomb_site_0945931	syn07	0.137364	AAATCATGCAGCAGCTTGGC	ATCACATCGTCTCGCCGTAC	20	20	60.108	59.971	50	55	398
	recomb_site_0951989	syn07	0.415759	CTGCGTGTTCCTTCTGCAAG	TCCGGCAATATGCTCACCTG	20	20	59.763	60.179	55	55	434
	recomb_site_0953937	syn07	0.568709	ATGTGCTTCTGCCCATTTGC	TGGCGTACAGAAGGTCTTGC	20	20	59.752	60.32	50	55	365
	recomb_site_0955437	syn07	0.06898	AGTGTGCCCCAATTCCAGAG	GGTTGGCCACACGAAAAGTC	20	20	59.961	59.97	55	55	497
	recomb_site_0960281	syn07	0.078248	TCCCCCTCTTCGCCTTTTTC	TCCATTTTGCGCAAGACACG	20	20	59.962	60.041	55	50	440
	recomb_site_0962155	syn07	0.289187	TGCCCCTCGTTATGAGTGTG	GTTTGCAAAGCCTGGACGAG	20	20	59.751	60.04	55	55	433
	recomb_site_0964842	syn07	1.12339	ATCCAACGCCGATGCAATAC	CATGGAGGGGTTCGAAGAGG	20	20	59.056	59.821	50	60	420
	recomb_site_0965869	syn07	0.210996	CTTCAAGTTGGTGATGCGCC	AATGAGTGACGCTAGCGAGG	20	20	60.11	59.899	55	55	330
	recomb_site_0972704	syn07	0.20768	TACCTGCGAACGGTTGTCTC	CCGTTACCAGCTGCATGTTG	20	20	60.039	59.831	55	55	414
	recomb_site_0974027	syn07	0.078044	AAAATGAGTCACGCACGCAC	TGTGGTGAATGCAGAGGGTC	20	20	60.041	59.963	50	55	431
	recomb_site_0974973	syn07	0.081283	CGGCAGTTCATCATCATGCG	GCCTCAACAAGTTCAGCTGC	20	20	60.042	60.04	55	55	484
	recomb_site_0979554	syn07	0.410707	GGAGCTTATTTTGACGCCCG	AGCCGGCTATTGATGGTACG	20	20	59.623	59.966	55	55	498
	recomb_site_0985773	syn07	2.90524	TTCCCGAAGAAATTCGTGGC	CCCAAAGGGCGTAGAATTGAC	20	21	58.838	59.257	50	52.381	490
	recomb_site_0986821	syn07	0.290561	AGATGACCCAAGAGCCTTGC	TCAACCAAGATAGCCAGGCC	20	20	60.035	59.744	55	55	411
	recomb_site_0991959	syn07	0.353252	AGGCGCTGTCGGTAATAGTG	AAGCCACGGAAGGAAACTCC	20	20	59.898	60.251	55	55	473
	recomb_site_0996972	syn07	0.204475	GCAAGAAGGCAACGGCATAG	GACTACTGGAAGGCCGATGG	20	20	59.901	59.895	55	60	457
	recomb_site_1005472	syn07	0.646901	AGAGAAGGGTGAAGTCGCAG	CGAAGGCGTTGTCCAGTTTG	20	20	59.394	60.041	55	55	368
	recomb_site_1006025	syn07	0.220304	CAAACTGGACAACGCCTTCG	TGGAAGCCAAACACCTCTGG	20	20	60.041	60.179	55	55	471
	recomb_site_1007291	syn07	0.495798	AGCTGAAACTTGGGAGGCTG	GGTCAACTGCAATTCCCTGC	20	20	60.251	59.755	55	55	492
	recomb_site_1008968	syn07	1.92799	CAAGCCAACGTGAGACCAATC	TCGGCACAATATGTTTCGCC	21	20	59.802	59.27	52.381	50	466
	recomb_site_1010196	syn07	0.201917	GATCTGAATTGTGCACCGCC	GATCAAGGCCAATGCTGCTG	20	20	59.901	59.898	55	55	490
	recomb_site_1012191	syn07	1.43788	GAAATGTCTCATCGCGCTACG	ACGGTTGGGACGAAGACAAG	21	20	59.812	60.25	52.381	55	320
	recomb_site_1015634	syn07	0.336487	GTCAATGACGTCTGCTTGGC	TTGACGCTAGCAGTCGTACC	20	20	59.833	59.83	55	55	328
	recomb_site_1020167	syn07	1.63883	TGGTGGACATTGTAGGCCAG	TACCCTTGTGTTGCGGAAAC	20	20	59.672	58.689	55	50	336
	recomb_site_1022443	syn07	0.499511	TGAGGGTTTTGGGAGCAGTC	GAACTGGGGTGCCAAAACTG	20	20	59.89	59.611	55	55	372
	recomb_site_1024446	syn07	0.719438	ACTGGGCTGAATTGGTGGTG	CGGGCTTGAGGGACATACAG	20	20	60.54	60.179	55	60	426
	recomb_site_1024831	syn07	0.288531	CTGTATGTCCCTCAAGCCCG	GTGGGGTCCGCGAAAATTTC	20	20	60.179	60.109	60	55	348
	recomb_site_1026942	syn07	2.51542	TTCAGCCTCCCAAGAGAAGG	CAGCACAGGTTTCTTCTCCC	20	20	59.013	58.472	55	55	430
	Failed target predictions
	recomb_site_0000303
	recomb_site_1028269
	recomb_site_1028312
	recomb_site_1028614

## Sheet: synVIII
	Target	Chr	Pair_Penalty	FWD	REV	FWD_Length	REV_Length	FWD_TM	REV_TM	FWD_GC	REV_GC	PCR_Size
	recomb_site_000605	syn08	2.93852	CCACACCCACACATAACTTCG	TCAGTCTTATTGCTCGGACCG	21	21	59.196	59.866	52.381	52.381	412
	recomb_site_000648	syn08	2.93852	CCACACCCACACATAACTTCG	TCAGTCTTATTGCTCGGACCG	21	21	59.196	59.866	52.381	52.381	412
	recomb_site_000915	syn08	3.49087	ATCGGTCCGAGCAATAAGACTG	CAATGACTGGATCGCGAAACG	22	21	60.224	60.267	50	52.381	476
	recomb_site_001019	syn08	1.17776	TCGGTCCGAGCAATAAGACTG	GCGAAACGTTTTGCAAAGGC	21	20	59.866	60.043	52.381	50	462
	recomb_site_003588	syn08	0.074178	ACCCATCACTTCAGCCACAG	AAAGGAAGGGAAGACAGGCG	20	20	59.963	59.963	55	55	399
	recomb_site_004107	syn08	1.53685	AAGTGCTGAGACAACTGGCC	TGGAATACATCGAGGATGGCG	20	21	60.536	59.999	55	52.381	434
	recomb_site_008670	syn08	1.25004	ATAGTGTCGGTGATTGGGGC	CAACGAGGAAGTGAAAGCAGC	20	21	59.82	60.07	55	52.381	329
	recomb_site_012976	syn08	0.500028	ATTCTTTGCCGACCCTAGCC	TTGTGATGGATGCCGGTGAG	20	20	60.107	60.393	55	55	493
	recomb_site_020377	syn08	0.344227	CGAAACCACGGCTTTCACTC	AGTCAAGAAGCACTGGGGTG	20	20	59.765	59.891	55	55	443
	recomb_site_021535	syn08	1.0635	TCTTACCTGGGGCCATTTCG	GTATTGGGAAGTTGCCGTGG	20	20	59.745	59.191	55	55	491
	recomb_site_024005	syn08	0.070123	GTTCCGGCCACAACTCAAAC	AACGCGTTTGTATTGGCCAC	20	20	59.97	60.04	55	50	388
	recomb_site_030921	syn08	1.87023	GTTCGGTGGCCTGATCATTC	TGGCTGGGGATATTTGGAGG	20	20	58.983	59.147	55	55	458
	recomb_site_035845	syn08	0.73695	GCAAGCCCATTTCACGATCC	GAGAATGTCTCGCACGAACG	20	20	59.899	59.364	55	55	486
	recomb_site_038287	syn08	1.11999	TACCATCGCGCCGTACAATG	CTTGTTTAATCCGCGACGCC	20	20	60.872	60.248	55	55	484
	recomb_site_041182	syn08	0.20939	AGTGACTACAGTTGCCTCGC	TTCGCGTCAGAGAGATGTGG	20	20	60.038	59.829	55	55	474
	recomb_site_044157	syn08	4.69757	TACCATATGGGCCCAATGGG	CATCTTTTGCAGCTTTTACGACC	20	23	59.217	59.086	55	43.478	320
	recomb_site_044517	syn08	4.97912	GGTCGTAAAAGCTGCAAAAGATG	TCAATGGAAAGGTCCCGATGG	23	21	59.086	60.065	43.478	52.381	474
	recomb_site_048186	syn08	4.8988	TGCGTTGAAATGACGAGGTG	GCTGAAATGAACGAGATTGATGC	20	23	59.135	58.966	50	43.478	497
	recomb_site_048351	syn08	5.15716	TGGCTTATAACTCATTCACCATCG	TGAATCAGCGCGACTACTCC	24	20	58.944	59.899	41.667	55	421
	recomb_site_051665	syn08	0.211657	ACCCCGGAAATGTATTCCCG	AGCGTTTCTTGCAACAGCAG	20	20	59.818	59.97	55	50	372
	recomb_site_057494	syn08	4.44856	CGATTTTGAAGAAGTGCCAAGTG	CTCTGGGAAGGTAGGCATGG	23	20	59.023	59.528	43.478	60	494
	recomb_site_061588	syn08	0.133484	TGAACCTGGTGTGGATGTCG	CTTATTCAAAGCCGCCGGTG	20	20	59.965	59.901	55	55	433
	recomb_site_066178	syn08	3.48345	TGGCATAAATCTCAGCTGGAGG	GCTGGCTGAAAGTATTCGTCG	22	21	60.159	59.675	50	52.381	382
	recomb_site_069626	syn08	0.359505	AGGCCGTCCCCTAAAAACAC	GTACTAACAGTCCCCGCCAC	20	20	60.251	60.108	55	60	428
	recomb_site_070893	syn08	1.20716	AAGCAAACACCTACTGCCCC	AGATGCCCGCGATATCAACG	20	20	60.54	60.667	55	55	450
	recomb_site_073651	syn08	0.488401	GGTACCCGACACTCGATGAG	ACAGCAGCCTAGCTCCATTG	20	20	59.619	60.107	60	55	482
	recomb_site_078977	syn08	0.143845	TAAGCCTGACTTGCTGGTCG	CCCCCTGTATGAAGGCCAAG	20	20	60.037	60.107	55	60	481
	recomb_site_079249	syn08	0.35555	CTTGGCCTTCATACAGGGGG	TCTATCTGCGCCATGTCGTG	20	20	60.107	60.249	60	55	385
	recomb_site_082611	syn08	0.27915	TGTTAGCCAACCACCACCTG	ACGGCCGACTTCGACTAATC	20	20	60.179	59.9	55	55	431
	recomb_site_083368	syn08	0.287351	TCTAAGAAGTGGGCTGCTGC	ACAGGGAATGTGGCCAGAAC	20	20	60.036	60.251	55	55	347
	recomb_site_083851	syn08	3.46785	TCTGGCCACATTCCCTGTTC	ACATTGGGTTTTGTGTTCCGAAC	20	23	59.962	60.43	55	43.478	437
	recomb_site_084086	syn08	4.24834	AGTTCGGAACACAAAACCCAATG	TCTGGATTTGCGAGTGACCTC	23	21	60.181	60.067	43.478	52.381	369
	recomb_site_085747	syn08	0.064177	ACTGCCCCGATTTTACCAGG	CGGAAACAACGGGTTGAACC	20	20	60.034	59.97	55	55	414
	recomb_site_086472	syn08	1.25548	TGTTATGGGGTGGTGCTAGC	TGTGCTGCCCAATTACAAAGC	20	21	59.745	59.999	55	47.619	495
	recomb_site_088269	syn08	2.3925	GTGGTCTAGCTGGTATGGCC	CCGAATAGACGGTTTCATTGCG	20	22	59.893	60.286	60	50	350
	recomb_site_088439	syn08	3.66432	TCGCAATGAAACCGTCTATTCG	CAGATGGCGCGGTTGAATG	22	19	59.399	59.937	45.455	57.895	455
	recomb_site_090199	syn08	0.563632	TGAGCAGCAATGGATAGGCG	CTAGCAGCAGCCTAGACGAC	20	20	60.534	59.97	55	60	322
	recomb_site_091978	syn08	0.849281	TTTTTCTGGTGCTGCTGCTC	GATTACCAGGGACGTGTCGG	20	20	59.33	60.179	50	60	314
	recomb_site_094623	syn08	0.27724	AATTGAGGCTGACCACCACC	CGACATGTGCGCTTCTCATG	20	20	60.251	59.974	55	55	335
	recomb_site_097038	syn08	0.286666	AGCCAGACAAAACCGAGGAG	GAGTTTTGGGGAGGGGTCAC	20	20	59.965	60.251	55	60	449
	recomb_site_100515	syn08	0.074183	ATTGGTTCTCTGCCTGGTGG	ATACCGTCACAGGCCCTTTG	20	20	59.961	60.035	55	55	484
	recomb_site_104597	syn08	0.409377	CGAACAACCTTCCCAACGTG	TATCGTTCCCCTTTACCGCG	20	20	59.693	59.897	55	55	352
	recomb_site_106259	syn08	1.70293	TGGCAAAATCAGCGTCCCTG	TGATCTTTACCTCGCCACGC	20	20	61.243	60.46	55	55	370
	recomb_site_107502	syn08	0.56637	ACAACCTGGGTCTTACACGC	AGGAAACTGTGCATGCAAGC	20	20	60.25	59.684	55	50	434
	recomb_site_107811	syn08	0.778963	AGCTTGCATGCACAGTTTCC	ATCTAACCGAGCTGCCTTGC	20	20	59.684	60.463	50	55	433
	recomb_site_110043	syn08	0.917708	GAAAACCCGATTGCCACACC	AAAGGACCGCCATTTCGAAC	20	20	60.039	59.121	55	50	463
	recomb_site_110177	syn08	0.917708	GAAAACCCGATTGCCACACC	AAAGGACCGCCATTTCGAAC	20	20	60.039	59.121	55	50	463
	recomb_site_112355	syn08	1.48056	ACAGGTAACCAGAGCTGCTG	GGAAAGCTTCGAGGAACCAC	20	20	59.677	58.842	55	55	304
	recomb_site_112730	syn08	0.355467	TCCAAGGAGTTTCAGCCTCG	ATGATTGGTGGACAGGCAGG	20	20	59.678	60.034	55	55	337
	recomb_site_115573	syn08	1.30649	CACGTCTTTCCCTGAAACGC	AGCGTTGAAAGACGAGATGC	20	20	59.765	58.928	55	50	412
	recomb_site_115760	syn08	1.30649	CACGTCTTTCCCTGAAACGC	AGCGTTGAAAGACGAGATGC	20	20	59.765	58.928	55	50	412
	recomb_site_122028	syn08	2.38802	CGAGGAAGATGACAAGGCAC	CCGGGCATAAATGTCACTGG	20	20	58.636	58.976	55	55	479
	recomb_site_122815	syn08	0.144657	CCTCTCCTACGGATTGTGCC	TGGTTCAAGGCCCAAGATCC	20	20	59.895	59.96	60	55	458
	recomb_site_134946	syn08	0.576427	CCTGCCTACGATGGTGCTAG	ACTGGCCTTGGCTATGAGTC	20	20	59.967	59.456	60	55	302
	recomb_site_135954	syn08	2.46016	GATGGCCGGTAAAGCTTCTG	TCATGGCGAAAGAGCAGAAC	20	20	58.983	58.557	55	50	452
	recomb_site_136226	syn08	2.46016	GATGGCCGGTAAAGCTTCTG	TCATGGCGAAAGAGCAGAAC	20	20	58.983	58.557	55	50	452
	recomb_site_139508	syn08	0.564026	CGGATAGCTGCTCCTCTTCC	ATTGGATTGGGCAAAGCGTG	20	20	59.683	59.753	60	50	464
	recomb_site_143454	syn08	0.278699	AGCGTCGGAGGAGGAATTTG	GCAACAGCAGCCTTCAGATG	20	20	60.108	59.829	55	55	480
	recomb_site_145397	syn08	1.30084	TCCATTCTGCCAACATTTCGC	CGAAGCCGGCCAAGTTTATG	21	20	59.798	59.901	47.619	55	383
	recomb_site_151597	syn08	0.146598	TCAGTCTGTTGGATGCGTCC	TCCGAGCTACAACTTCGCAG	20	20	60.037	60.109	55	55	475
	recomb_site_158377	syn08	0.270274	GGTACCGACGATAAGGCTGG	GACTGCTCGCCAAAGTTTCC	20	20	59.968	59.761	60	55	483
	recomb_site_159465	syn08	2.0437	GCCGTTCGAAAAGCTGAGAG	GGGTTTGTGCAATGCCAAAAG	20	21	59.56	59.397	55	47.619	485
	recomb_site_159609	syn08	2.0437	GCCGTTCGAAAAGCTGAGAG	GGGTTTGTGCAATGCCAAAAG	20	21	59.56	59.397	55	47.619	485
	recomb_site_161941	syn08	2.81415	GTAATCCCCATCGGCGTTTAG	AAAGAATGCCGGTGGTGTTG	21	20	58.859	59.327	52.381	50	475
	recomb_site_163771	syn08	0.140692	ACGATGACTACAATCCGGGC	TTGATCTTGGACGGGCTCAC	20	20	59.896	60.036	55	55	433
	recomb_site_167378	syn08	0.280757	AGCCCACTGATCAAGCCTTC	TAAAGGCCGGCAAAGCAATG	20	20	60.035	59.754	55	50	397
	recomb_site_168675	syn08	1.85275	TGGAAGTGTTTTGCGCTAAGG	TAAAGGCCGGCAAAGCAATG	21	20	59.393	59.754	47.619	50	389
	recomb_site_172039	syn08	0.501104	GGAGGTGAAGGATGGATGCC	TGGTGGTTGCTATTCGTGGG	20	20	60.179	60.322	60	55	496
	recomb_site_173415	syn08	1.1823	GACGCACGCCAGTCAATATTC	GGCGGTGTTCTAACCCTAGG	21	20	60.005	59.823	52.381	60	460
	recomb_site_181909	syn08	0.205134	GAGCCAGACCCAGAACATCC	GTTTAGCAGCACGCAGGATG	20	20	60.107	59.902	60	55	499
	recomb_site_184054	syn08	0.282131	ATCTTTGGTCAGCCCTGCTC	TCGTGAGATCTGGCACCTTG	20	20	60.035	59.753	55	55	437
	recomb_site_184936	syn08	2.35681	GCGTTCCCTTAAAGGAAGAGC	TGTGACCAGCCCTCATTACC	21	20	59.262	59.382	52.381	55	413
	recomb_site_186797	syn08	2.02681	AGCGAGCTTGAAAAGGAAAGC	TCTCCATATGTCGCCCCAAG	21	20	59.732	59.241	47.619	55	485
	recomb_site_193114	syn08	0.069175	ACGCACTAGTCACAGCAGAC	CTCTCGAGGCGGTCAAGATC	20	20	60.039	59.97	55	60	461
	recomb_site_195429	syn08	1.24088	TCGACCATCCCCAAACCAAG	GATTTGAAAGGCCCAGTCAGC	20	21	59.962	59.797	55	52.381	490
	recomb_site_196233	syn08	2.40516	GGTGGAGTACTGTCCGTTCC	ACGGTGTTCGGTTTTCTTTTGG	20	22	59.754	60.159	60	45.455	343
	recomb_site_196524	syn08	2.48712	ACCCAAAAGAAAACCGAACACC	AGCCAAGAGAGTTGAGTGCG	22	20	59.833	60.32	45.455	55	305
	recomb_site_199054	syn08	0.64966	TGTTCTGGCTGATATCCGCG	TGTGGCCCTGTCTTTACCAG	20	20	60.249	59.6	55	55	455
	recomb_site_205761	syn08	0.497781	ACGCTGCAAAAATGAGGCTG	TACGTGCGTTGGTGGATAGC	20	20	60.039	60.459	50	55	343
	recomb_site_206911	syn08	0.281819	TCATGCAAGGACCCTTCTCG	TCGTTCGTGACCTTCCACTG	20	20	59.75	59.968	55	55	357
	recomb_site_212826	syn08	1.58453	CCAATCCAGAGGTGTCCGAG	ACATGACAGGGCACATAGCTG	20	21	59.823	60.408	60	52.381	500
	recomb_site_213011	syn08	2.26926	TCAGCTATGTGCCCTGTCATG	GCACCATACAACAGCAATCCC	21	21	60.134	59.865	52.381	52.381	499
	recomb_site_216949	syn08	1.24218	TGTACACTTTGGGCCCAGAC	GGATAAGAAAACGGCCACTGC	20	21	59.89	59.868	55	52.381	392
	recomb_site_220715	syn08	5.42777	ACTGGACCGAAGAGTTATTGGG	GGCACCTTTTGTAAGATCCTGTG	22	23	59.764	59.809	50	47.826	458
	recomb_site_223609	syn08	0.558934	GTTGTCGAGCAGTGTGAAGC	ATTGTGGGGCAAATGCAAGG	20	20	59.767	59.674	55	50	378
	recomb_site_227343	syn08	2.26417	GGCAAAAACTACAGCGGTGG	ACCTTCTTCAAGCAAGGAGACC	20	22	60.04	60.225	55	50	493
	recomb_site_227519	syn08	2.26417	GGCAAAAACTACAGCGGTGG	ACCTTCTTCAAGCAAGGAGACC	20	22	60.04	60.225	55	50	493
	recomb_site_233310	syn08	0.073926	AGAAGCAGAGGGGCATGAAC	TGAAATTTGACGCTGGCAGC	20	20	60.035	60.039	55	50	377
	recomb_site_237292	syn08	0.269728	GCTCCGTCTTGATTTTCGGC	GATGCCGGTTTAAGGTTGGC	20	20	59.903	59.827	55	55	380
	recomb_site_243147	syn08	2.40329	TCCAACGAAAAATCGCAGGC	TCACACAAAAGTGTTCACTGCC	20	22	59.76	59.837	50	45.455	465
	recomb_site_243541	syn08	2.2003	AGTTGAAATGCACGATGATGCC	GGCGGCGATAATGAAAGCAG	22	20	60.159	60.041	45.455	55	335
	recomb_site_251363	syn08	3.34811	CGATGCCTACTCCGGATTCC	GCGATCATGTAGTTTTGGAGGTC	20	23	60.038	59.69	60	47.826	470
	recomb_site_254881	syn08	0.857712	TCCAGTACGTGTGAAGCACC	ATCACCGTCAGCCTAAGACC	20	20	59.967	59.175	55	55	456
	recomb_site_256346	syn08	0.472826	TCACTCCTCAGGACGGTAGG	AATCATGTGTGACGAACGCG	20	20	60.034	59.562	60	50	437
	recomb_site_257899	syn08	0.281323	TTAACTACGGCGGCTTCTGG	TCGAGGCGGTTCTAGCTTTC	20	20	60.109	59.827	55	55	367
	recomb_site_259029	syn08	1.65706	TCCTTGCTAGCTGATGTCTCG	ACGGTTCCCCTGAAAACGAG	21	20	59.593	60.25	52.381	55	386
	recomb_site_260125	syn08	1.23446	TCTGATGGGAGGTTGGACAC	TTTGCCATCAGGTCTCCTCG	20	20	59.016	59.75	55	55	461
	recomb_site_262450	syn08	3.07312	CGTTAAGTGGAGAATTCGGCC	TGGGAAGAAGGTGTTTTGCC	21	20	59.336	58.591	52.381	50	365
	recomb_site_266268	syn08	0.979136	TCATAAGCGGGCGTTTGAAC	CCAAGAGAGGCGCTGACTAC	20	20	59.2	60.179	50	60	380
	recomb_site_270058	syn08	1.24977	AGGCAGCCCTATTAACCACG	GTGGATTCCTCCTAGCCGAAG	20	21	59.82	59.931	55	57.143	303
	recomb_site_274444	syn08	0.630972	GCCTGCGTTTCACATACTGC	CCGCTGCTACCCATGAAAAC	20	20	60.179	59.548	55	55	432
	recomb_site_289335	syn08	0.414971	GCGCTGTCAGTCCAAGAAAC	GGGGTGTGGATTCGAGATGG	20	20	59.764	60.179	55	60	300
	recomb_site_295101	syn08	0.070567	TTTGCCCTGCATTGAACACG	TTGGTAACTGCGCCATTTGC	20	20	59.968	60.039	50	50	304
	recomb_site_298293	syn08	1.31125	TGTTCATCAAGAAATGGGCGC	CTTCCGCATGTGGCTTTTCC	21	20	59.798	60.109	47.619	55	327
	recomb_site_299747	syn08	0.356459	TCCCCACTTTTGCCTGATCC	TGATTTTGGGACCGCTTTGC	20	20	59.96	59.683	55	50	356
	recomb_site_300799	syn08	0.352577	GGACTGGCTGGCAAAAAGAC	TCATCCTTGACAGCACGGAC	20	20	59.685	60.037	55	55	424
	recomb_site_302049	syn08	0.28756	TACGCAATAGGTCACAGCCC	TTTGTCGCAGCAATACGCAC	20	20	59.823	60.11	55	50	383
	recomb_site_305517	syn08	1.17155	TCTGTCAACTCCACCCAAGC	AGGCCATATCCACTTTTGGGG	20	21	59.891	60.063	55	52.381	447
	recomb_site_307558	syn08	0.071135	GCCAAGCCCAATTTGTGAGG	AAATGGACAGCCCCTACAGC	20	20	60.037	60.034	55	55	425
	recomb_site_308445	syn08	0.422895	TGCCTTCCAGCTACGCTATC	ATAATGGGTAGTCGCGGCTG	20	20	59.611	59.966	55	55	358
	recomb_site_309953	syn08	1.18478	GTACGAGACGTGAGAGGAGG	TCCATCATGCGACCTCACTG	20	20	58.992	59.824	60	55	405
	recomb_site_313402	syn08	0.353924	CCTTATTGGGTGGTGGTCCC	TTCTGAAGACCCCGCGAAAG	20	20	60.034	60.32	60	55	484
	recomb_site_315611	syn08	0.208603	GGTAGCGGGTGGACATATGG	AACGAGGACGAAGATGAGCC	20	20	59.965	59.826	60	55	345
	recomb_site_315763	syn08	0.208603	GGTAGCGGGTGGACATATGG	AACGAGGACGAAGATGAGCC	20	20	59.965	59.826	60	55	345
	recomb_site_317815	syn08	0.359033	TTACGACCGATCCAAGTGCC	CCTCAGGAGGGAGTTTTCGG	20	20	60.109	59.749	55	60	386
	recomb_site_319997	syn08	0.973158	ACAAAAGCGTTTGAGGGCTG	TGTGCAGCTTGATGTTGACG	20	20	59.615	59.412	50	50	431
	recomb_site_325048	syn08	0.354263	TGGCGGGAGAAGGAGAATTG	GAAATGCTTCATCCGTGGCC	20	20	59.747	59.899	55	55	488
	recomb_site_328250	syn08	0.139048	GCCGGATTTCCAATGGAAGC	AGCCTGGCTCAGAGTGTTTC	20	20	59.897	59.964	55	55	330
	recomb_site_329150	syn08	0.288336	TGGAAAGAAGCTGGGAGCAG	ACCCGCCTAACAAAAGGTCC	20	20	59.963	60.251	55	55	489
	recomb_site_331855	syn08	0.289936	GGTTGGGTTTTGGCTTGAGC	CCGCACCTGAAGCAGAAAAC	20	20	60.25	60.04	55	55	372
	recomb_site_334252	syn08	1.5014	ACGGAAGAGGATGTGCCAAG	AGTCGTGAGAAGTAGTCAGCG	20	21	60.036	59.535	55	52.381	328
	recomb_site_336591	syn08	0.714407	AACAGGGCCAAGAACTCTCG	AGTTTGTGGCGGGGATTTTG	20	20	59.965	59.321	55	50	473
	recomb_site_337746	syn08	1.45044	AGCTGGTGAATCGATGGAGC	ACCTTCAAGATGGTGTTCGGG	20	21	60.179	60.271	55	52.381	462
	recomb_site_338007	syn08	1.63312	CACACCCGAACACCATCTTG	TGGAGACCGAATGCTATGGG	20	20	59.126	59.241	55	55	460
	recomb_site_343544	syn08	1.16006	TCTGCTCATGTTAGGGGGTG	ATGTAAGGACCGTGGTTCCG	20	20	59.088	59.752	55	55	407
	recomb_site_345798	syn08	0.943546	GGACCTCCACCAAGATCTCC	CGTTCACTTGCTCCCAATGC	20	20	59.166	60.11	60	55	449
	recomb_site_347675	syn08	0.637665	CAGAGAGTTGGCGGCTTTTG	AGAACTCCTGAACAGCACCC	20	20	59.761	59.602	55	55	477
	recomb_site_347838	syn08	0.637665	CAGAGAGTTGGCGGCTTTTG	AGAACTCCTGAACAGCACCC	20	20	59.761	59.602	55	55	477
	recomb_site_349832	syn08	0.071338	AAAGGAGAACGAGCCCACAG	TGAGGCTCAAAGAGTGCAGG	20	20	59.965	59.964	55	55	406
	recomb_site_352469	syn08	0.469577	ACGATTTGCCGCAACAGATG	GCGAGTACGGTGCTAAATGC	20	20	59.831	59.699	50	55	439
	recomb_site_353465	syn08	0.630001	TAGCGCCGACCGATCTAATC	CTTGTCACCAATCCAAGCGC	20	20	59.48	60.11	55	55	493
	recomb_site_357270	syn08	0.70332	AAAGCCCACGTTTTTCCCAC	GCACTTCGAATTGGGTGGTG	20	20	59.538	59.759	50	55	470
	recomb_site_359368	syn08	1.18047	GACTACCGACGACGACTTGG	AGCGGAAAGGCCTAAACCC	20	19	60.179	60.001	60	57.895	498
	recomb_site_361401	syn08	0.82517	GTCTCAATCCGTTGATGCCG	TCTGACAATGTACTCGCCGG	20	20	59.347	59.827	55	55	464
	recomb_site_362729	syn08	0.575499	ATAATGGGTTACCGGGGCAG	CCGGCAATTCAGCTTTACGG	20	20	59.523	59.901	55	55	404
	recomb_site_363871	syn08	1.90717	CTTCGCATCCGCAAAATTTCG	ATAGGTGCACAGTGGAACCC	21	20	59.421	59.672	47.619	55	384
	recomb_site_365760	syn08	0.29113	TCTCCACTAAGCAGCAGCAC	TCAGAGGGGAGAAGCATTGC	20	20	60.037	59.746	55	55	456
	recomb_site_366729	syn08	0.357355	AGGTTCGAACTTCTGTGGCC	AATTCCATCCACCAGAGCCG	20	20	60.25	60.107	55	55	381
	recomb_site_373121	syn08	0.280559	TACTGCCGAACGACTGGAAG	GGTGGGGTTGTAGGTGAAGG	20	20	59.757	59.962	55	60	364
	recomb_site_376120	syn08	0.569769	ACCGATCGATTGGTTAGCCC	TTGGAAAGCTTGGTGGTTGC	20	20	59.894	59.536	55	50	396
	recomb_site_376278	syn08	0.569769	ACCGATCGATTGGTTAGCCC	TTGGAAAGCTTGGTGGTTGC	20	20	59.894	59.536	55	50	396
	recomb_site_380411	syn08	2.74763	CGTCACCAAAGCTTCACAGG	AGGTTTGCGGATAAAGTGTGG	20	21	59.412	58.841	55	47.619	470
	recomb_site_385644	syn08	0.630816	TCAGGTGATTCTTACGCGCC	TCACAGCGAACCAGATCGAG	20	20	60.46	59.829	55	55	374
	recomb_site_387756	syn08	2.90032	CGCCCAAATACTGCAATCGG	AATGAAGATGCTGACAGCGATC	20	22	59.971	59.129	55	45.455	415
	recomb_site_388013	syn08	2.90032	CGCCCAAATACTGCAATCGG	AATGAAGATGCTGACAGCGATC	20	22	59.971	59.129	55	45.455	415
	recomb_site_393583	syn08	0.212652	AGCAGAAGATAGTGGCGACG	AGGAAACTGGGCTGGTCTTG	20	20	59.899	59.889	55	55	466
	recomb_site_394769	syn08	0.357138	TTGTCCCTGCCCGTAAAAGG	ACCACAACCGGAACAGTCTC	20	20	60.251	59.894	55	55	499
	recomb_site_398909	syn08	0.070392	CTGCCTGTGTTGAAAGACGC	GCGCTAAGCCAATTACCAGC	20	20	60.041	59.971	55	55	448
	recomb_site_404170	syn08	0.134892	TGGAATGGGAGTGACAACGG	CAGTTTAGCGAATTGGCGGG	20	20	59.964	59.901	55	55	379
	recomb_site_414631	syn08	0.982354	TTGGCGAAAAGAATGGGACG	CTCTGGCCGAGGACTGATTC	20	20	59.122	59.896	50	60	434
	recomb_site_416414	syn08	0.492674	AGCGCCCTCAGAGAGAAAAC	CCTTTTGGATAGCGGTTGGC	20	20	60.037	59.544	55	55	452
	recomb_site_418047	syn08	0.6934	GTGCTGGCAGAATTGGTGAC	TACCCGTCGGTGATTGTACG	20	20	59.758	59.549	55	55	450
	recomb_site_422209	syn08	1.10293	GCAGGAGGTCGAACGACTAG	ACGTATTGATTGAACGCCCG	20	20	59.901	58.996	60	50	440
	recomb_site_427278	syn08	0.280333	TGCCAACTGGGGTGTTATGG	TCAAGAAAAAGCCACGCGTG	20	20	60.252	59.971	55	50	461
	recomb_site_428113	syn08	0.359296	TGTTAGCTGTCGTGTGTGGG	GAATGGTCGCTGGCAAACTG	20	20	60.25	60.11	55	55	462
	recomb_site_430233	syn08	0.41944	ACGTAGGGTCGGTCATTTCG	GGTTCGCTATTGCCGAAACG	20	20	59.828	60.248	55	55	443
	recomb_site_436270	syn08	0.553683	GAGAGTTATTTGGCGCCAGC	ATAGTGTTCCGGCGAAGACC	20	20	59.621	59.825	55	55	481
	recomb_site_438478	syn08	2.76057	TGCTCTGCACCCAGAAGTTG	AGCCCAGTTTACTCCTTTCCAC	20	22	60.536	60.225	55	50	419
	recomb_site_438723	syn08	2.6674	TGTGGAAAGGAGTAAACTGGGC	ACCGTCTTGTGGGTTCTGTG	22	20	60.488	60.179	50	55	402
	recomb_site_439613	syn08	2.06774	AATGACACGGAAGTTCCCCC	TGTGCAAAATAGTTGGCAGAGC	20	22	59.962	60.03	55	45.455	472
	recomb_site_444162	syn08	0.219328	ATCCCAACCCCTGCTTTCAG	TTTTGTGTCGCCTGTTTGCC	20	20	59.96	60.179	55	50	482
	recomb_site_446226	syn08	5.0855	ACCGGAGTCTGCAAGTGAAG	CGAGAAAACATCATGTATGGAGACG	20	25	59.966	60.051	55	44	474
	recomb_site_446421	syn08	4.35524	TGGATGAAAACGTCTGGAGAAC	ATTTTTGTGGGGTTCGACGG	22	20	58.601	59.044	45.455	50	495
	recomb_site_447537	syn08	1.50464	GTGCATGCCTCTAAACGTCG	GCTACGGGAATCCCAAAAAGC	20	21	59.63	59.866	55	52.381	478
	recomb_site_453715	syn08	0.279175	CCAACAAACAGAAGCTGGCC	AATGGTCACCGTCGAAGAGG	20	20	59.967	59.753	55	55	374
	recomb_site_456430	syn08	0.146111	TGACCCAATCTGAACCAGCC	AAGCTGCCTTCATCTCGACC	20	20	59.962	60.108	55	55	383
	recomb_site_458087	syn08	1.40424	ACAGAGCGTGAAGTCTGCG	GCTGGCGAGGAGAGATTCTC	19	20	60.372	59.968	57.895	60	357
	recomb_site_459603	syn08	0.214065	ATCATCAGCGTACTGGCAGG	GCCATCAAAGCCCTGAAAGC	20	20	59.894	60.108	55	55	392
	recomb_site_462328	syn08	0.503236	AGAAGGGTGGGCTTTTGGTC	ATTCCACGAACCAATGGGGG	20	20	60.179	60.324	55	55	485
	recomb_site_463678	syn08	0.714696	AGCCTGACTCTCTCTCACGG	AGGAGCCCATTGTGCACTAC	20	20	60.68	60.035	60	55	471
	recomb_site_471818	syn08	0.069934	TGAGCAGTCTGAACAGCCTG	GAGGGGGCTCGATGTATTGG	20	20	59.966	59.965	55	60	425
	recomb_site_471910	syn08	0.069934	TGAGCAGTCTGAACAGCCTG	GAGGGGGCTCGATGTATTGG	20	20	59.966	59.965	55	60	425
	recomb_site_476470	syn08	0.502244	CCTTTGCTCTCTCGTCCCTG	TGGTGGTCGTAACTTGGGTC	20	20	60.108	59.606	60	55	478
	recomb_site_480475	syn08	0.549163	GTGCTCACTTCCAATGGCAC	GCGAAATGGATGAGCTGAGC	20	20	59.758	59.693	55	55	469
	recomb_site_483637	syn08	0.426078	TGATGAGTCCGCCATCGATG	AAGGGCAAGAGGAGCGATTG	20	20	59.967	60.394	55	55	318
	recomb_site_486434	syn08	0.697703	CCTCAATGGGTTCCACTCCG	AGCGTTGCTGTTGACGAAAG	20	20	60.393	59.695	60	50	458
	recomb_site_486766	syn08	0.697703	CCTCAATGGGTTCCACTCCG	AGCGTTGCTGTTGACGAAAG	20	20	60.393	59.695	60	50	458
	recomb_site_490615	syn08	0.41191	CCTGGTGAACAATGTGGTGC	CGTAAGAAGCCGCACAATGG	20	20	59.685	59.903	55	55	343
	recomb_site_494315	syn08	0.712857	ATTGCTCACAGCGATAGGCC	AAGCAAAACTGGTGCACTGC	20	20	60.534	60.179	55	50	474
	recomb_site_496750	syn08	0.353835	AGGCACTGTTCCTTCCCAAC	TAATTCTCGAGGGTGCCGTG	20	20	60.179	59.825	55	55	478
	recomb_site_500623	syn08	3.83539	TTGCAAGTCTTTTGCTGGCC	GAATTCGAAGTGTTGTTTGCAGG	20	23	59.895	59.269	50	43.478	372
	recomb_site_501283	syn08	1.44586	CTGCTTACATGCCACACGC	TGTGAACGCCAAGATTGTGC	19	20	59.865	59.689	57.895	50	333
	recomb_site_503182	syn08	0.287279	AGGTCTGTAACGTCAGCAGC	TCATGTACTTGCCCTGGACG	20	20	60.038	59.751	55	55	422
	recomb_site_505681	syn08	0.141734	CGTATCGTGGTATGGGCTCC	CAGGAGGACATACGGACAGC	20	20	60.039	59.897	60	60	437
	recomb_site_506066	syn08	3.67328	GGTATTTGGCGGACCGATAAC	CCACACCCACACATAACTTCG	21	21	59.131	59.196	52.381	52.381	407
	Failed target predictions
	recomb_site_000303
	recomb_site_190037
	recomb_site_506023
	recomb_site_506368

## Sheet: synIX
	Target	Chr	Pair_Penalty	FWD	REV	FWD_Length	REV_Length	FWD_TM	REV_TM	FWD_GC	REV_GC	PCR_Size
	recomb_site_012905	syn09	4.02637	CCAAATCCGTCTTTGCCGAC	ATTCGTCACTCGTTAGCTAAAGC	20	23	59.832	59.142	55	43.478	498
	recomb_site_014140	syn09	0.510727	ACATGGACACCGTGATAGCG	ATCCCTTGGGTTGTACTGGC	20	20	60.179	59.668	55	55	385
	recomb_site_019942	syn09	2.90053	CGCGAAGTAAAGAAGGATCCAG	CACTGCCACAGACACATTGC	22	20	59.139	60.04	50	55	471
	recomb_site_025268	syn09	4.19506	GACGATGAGGTTGTCAAGGC	GTGGTAATGGCAATGAAATCGC	20	22	58.92	58.884	55	45.455	487
	recomb_site_025748	syn09	3.50278	AGCGATTTCATTGCCATTACCAC	TGCCTTTGTCCTTAGCCGAC	23	20	60.181	60.321	43.478	55	475
	recomb_site_028004	syn09	0.13645	GCAGTGATGGCAATAGCACG	GGTCATCCTGTCCACTCTGC	20	20	59.971	60.108	55	60	381
	recomb_site_030443	syn09	0.145141	CCCGGTCGAGAACAGACTTC	GGCCCCTTCTCTTGTGACTC	20	20	60.109	60.036	60	60	380
	recomb_site_037119	syn09	0.353787	AAAAGGTGGGTTTGCGCATC	TGGAAGTACCAGCAAGCGAC	20	20	59.967	60.32	50	55	324
	recomb_site_043226	syn09	0.975844	TGCCACCAAGAGCTACCAAC	AAGCTTGCGCGTAATACCAC	20	20	60.251	59.275	55	50	349
	recomb_site_047909	syn09	0.206558	AGGAAAGGAACCAAACGGGG	GACACAATCAATACGCCCGC	20	20	60.179	59.972	55	55	407
	recomb_site_050113	syn09	0.710159	TTTGAGCGATGGGGATGTCG	ACCCTACGTTGATTCCCACG	20	20	60.462	59.752	55	55	380
	recomb_site_061637	syn09	0.48759	CGCATCCCAGAAATGCTGTG	CTTGGTTGGCAGCGATGTTG	20	20	59.9	60.388	55	55	366
	recomb_site_061806	syn09	0.48759	CGCATCCCAGAAATGCTGTG	CTTGGTTGGCAGCGATGTTG	20	20	59.9	60.388	55	55	366
	recomb_site_063091	syn09	1.58345	TCACCTCCGTTGCCTTTAGC	TGTCCGCTAAAAACGAGCAAC	20	21	60.321	59.738	55	47.619	451
	recomb_site_063843	syn09	1.56578	AGTTGCTCGTTTTTAGCGGAC	GAGACTTGGCCTCCTTGGTC	21	20	59.47	60.036	47.619	60	447
	recomb_site_068736	syn09	0.561465	CACTGGTGGTCTGGATGGAC	GGGCCGCGATTGTTCATTTC	20	20	60.036	60.525	60	55	458
	recomb_site_069028	syn09	0.490527	AGAAATGAACAATCGCGGCC	AATCCAGTGGCAGTGAAGGG	20	20	59.548	59.961	50	55	341
	recomb_site_072334	syn09	1.60445	ACGGAAGAGGGAAAATGGGC	AACCATTCCTCCCCGTTACAG	20	21	60.323	59.719	55	52.381	445
	recomb_site_072558	syn09	2.41958	TTAGTACGGGCCATTCCATCC	CACCAAGAAAGTTGCCTCTGC	21	21	59.581	60.001	52.381	52.381	412
	recomb_site_073635	syn09	0.074664	GGAGCATAGCTAGGCCGAAG	CCTCCCCTCAAAGGTCACAC	20	20	60.038	59.963	60	60	413
	recomb_site_074590	syn09	0.428045	ATATGGGTTCGACGACGCTG	TAGCGATGAAGTCAGGCGTG	20	20	60.249	60.179	55	55	377
	recomb_site_090754	syn09	0.216578	TAGGCCAAATCCCGTTCGAG	AGCACCGCTAATACCGATCG	20	20	59.823	60.039	55	55	344
	recomb_site_099617	syn09	1.28296	ATTTGGCCGAAGAAGATGCC	CCACCGGATGAGGACAAGAG	20	20	58.894	59.823	50	60	421
	recomb_site_101015	syn09	0.288854	AACGTTCGCCAACATCATGC	ATGAGCGAATTCCGTCCCAG	20	20	60.11	60.179	50	55	392
	recomb_site_103530	syn09	0.429547	AATGGTGAGTTCTCTGGCGG	AGGCCGGAAAGCTGAAGATG	20	20	60.036	60.394	55	55	465
	recomb_site_105648	syn09	0.140426	CCGGTAATGAGTATGGGCCC	TAAGGTGGACGGATGCATCG	20	20	59.964	59.896	60	55	345
	recomb_site_107889	syn09	0.145061	TTGGGTGCCTTGACTAGCAG	TCTCCGAATTTCGCACCTCC	20	20	59.963	60.108	55	55	402
	recomb_site_110159	syn09	0.427913	CCGTCTAAGGCTTCTACCGC	TTTCTGGAAAGTGGGGGCAG	20	20	60.249	60.179	60	55	350
	recomb_site_110732	syn09	0.147907	GAGGGTGAAGGGAAACAGGG	CTTTTGTCATCAGCACCGGC	20	20	59.962	60.11	60	55	411
	recomb_site_114725	syn09	0.148353	GCCAGAGTTGCTTTAACCGC	AGGAAACCCGCAAAAATCGC	20	20	60.11	60.039	55	50	457
	recomb_site_118238	syn09	0.641496	CCGTTGGAACCCATGAGGAG	TCGTCGTTCGATGCATCCTC	20	20	60.393	60.248	60	55	481
	recomb_site_123323	syn09	0.843814	ACAAACAAGCCTAAACGCCG	TCCACAAGTTCGGTTGGAGC	20	20	59.69	60.534	50	55	341
	recomb_site_125409	syn09	0.288039	AATGTGGGCTGTCGAGATCC	GACGAGTCACTTCCTGAGCC	20	20	59.821	60.109	55	60	426
	recomb_site_129932	syn09	2.90004	ACACGGAAAAGGCGATGTTG	TCTGATTGTCCTTTTCCTCCCC	20	22	59.409	59.691	50	50	497
	recomb_site_137472	syn09	0.216167	ACTGGCAGAGTCGGTCAATG	GAATCGCAGCCAAAGTCACG	20	20	60.037	60.179	55	55	416
	recomb_site_141724	syn09	2.81004	GGCTGATTTTGGTCCGCTG	GTGGGGTCCACGGTAACAC	19	19	59.492	60.302	57.895	63.158	369
	recomb_site_147212	syn09	0.56834	AGCTAAAGGATACGGGCGTG	TCCCGGATTTCTCATCACGG	20	20	59.896	59.536	55	55	374
	recomb_site_149245	syn09	0.499407	TTCCGTGTGGCCGTCTATTG	AGGTGTATGACGTGCCGAAG	20	20	60.391	60.109	55	55	460
	recomb_site_149479	syn09	2.48388	AGTACGAATCACTGTGACCGTC	GCCAAGGGCGAACAATTCAC	22	20	60.095	60.389	50	55	403
	recomb_site_153866	syn09	0.216695	CCCAACACCTTACCTGGTCC	AGTGGGAGAAAAAGGTGGCC	20	20	59.962	60.179	60	55	457
	recomb_site_154012	syn09	0.216695	CCCAACACCTTACCTGGTCC	AGTGGGAGAAAAAGGTGGCC	20	20	59.962	60.179	60	55	457
	recomb_site_156258	syn09	2.39463	GACGGAAACTGCCACAACAG	AGGAAGAATGTCGCCATGTTG	20	21	59.692	58.913	55	47.619	497
	recomb_site_157751	syn09	0.486622	GCTCATCGCATCGCCAATTC	AGACCTTCGCTCTGCATACG	20	20	60.385	59.899	55	55	448
	recomb_site_160644	syn09	2.20571	ATCAAGACCACCACGTCCAC	GGGAGGGTTCTATCAAGACACC	20	22	59.965	59.829	55	54.545	494
	recomb_site_160819	syn09	2.20571	ATCAAGACCACCACGTCCAC	GGGAGGGTTCTATCAAGACACC	20	22	59.965	59.829	55	54.545	494
	recomb_site_162326	syn09	0.558785	CGTTGGAGAAAAGAGGCAGC	GAAACAGAGCAGCAAGTGGC	20	20	59.481	60.04	55	55	304
	recomb_site_169447	syn09	0.210486	GCAAGCGAATCAGTTTCCCC	TGCGGCTCTTTTGACAATGC	20	20	59.829	60.039	55	50	427
	recomb_site_171060	syn09	1.19305	CCGGAAGCTGATGCGTAAAG	TGGAGCAGGCTCAGAGAATG	20	20	59.347	59.46	55	55	380
	recomb_site_171358	syn09	0.70557	ACATTCTCTGAGCCTGCTCC	CGTTCAAAGCTTCGCTCTGG	20	20	59.459	59.835	55	55	477
	recomb_site_173951	syn09	0.072313	TTTCCCTTCGCATGTCTCCC	GAAGACCACTCCACCCCTTG	20	20	60.035	59.963	55	60	496
	recomb_site_175771	syn09	0.718731	AAATGGCCAGGTCCCCATAC	CACCAGCCCCATTTCGATTG	20	20	59.738	59.543	55	55	424
	recomb_site_178752	syn09	3.50935	AGGGTTTGTAGCACTGGTATACG	AACGAGGTAGAAGCAGCAGC	23	20	60.119	60.39	47.826	55	345
	recomb_site_178967	syn09	3.50935	AGGGTTTGTAGCACTGGTATACG	AACGAGGTAGAAGCAGCAGC	23	20	60.119	60.39	47.826	55	345
	recomb_site_185633	syn09	2.1308	AGCATCACCAAGAAATTGACGC	TAACGCTCCACTTCCAACCC	22	20	60.095	59.964	45.455	55	474
	recomb_site_189193	syn09	0.483111	TTACCCGCACTAAACCCTCG	GAAACAGTTCAGCGACAGCC	20	20	59.753	59.764	55	55	387
	recomb_site_191083	syn09	0.775748	GACGGCCAAATTCTTCGGTG	AATGGGGTTCGCAAACATGG	20	20	59.832	59.392	55	50	384
	recomb_site_196516	syn09	0.934877	TCTGAAGCTCTGAGCCCAAG	TGACAGACCATGACAGGCAG	20	20	59.388	59.677	55	55	465
	recomb_site_198396	syn09	0.50142	CTAAGTAACCCCGAGTCGCG	TACCCCTCAGTTGATGCTGC	20	20	60.248	59.747	60	55	319
	recomb_site_199711	syn09	0.138833	TTCGCTCTTCCACCCACTTC	TTGGCCAAAAAGGTTGCTCG	20	20	59.965	59.896	55	50	310
	recomb_site_205882	syn09	1.03627	GCTTCCCACGTTGTGTTAGC	GCTTGTGAGTCATGTTCCGG	20	20	59.763	59.201	55	55	440
	recomb_site_209125	syn09	0.282688	CGGGTTTTTGCCCCTTTGAG	ACTCAAGGGTGTTGTCGTCG	20	20	59.967	60.249	55	55	447
	recomb_site_214074	syn09	3.34803	AGAACTACAGTCCCCCACTTC	CAGCTCTATTGTGTGTGCCC	21	20	58.742	58.91	52.381	55	464
	recomb_site_215759	syn09	0.063879	CAGCCGTATAGCCGCAAAAC	CCCACCGAAAAGGAGACTCC	20	20	59.972	60.036	55	60	344
	recomb_site_222733	syn09	0.276115	GGCTGCTGGCTGTAAAATCG	ACCTGTCACGGCAGATCATC	20	20	59.901	59.823	55	55	429
	recomb_site_223119	syn09	0.144758	ATGATCTGCCGTGACAGGTG	TACGGTGGTTCCAGATGTGC	20	20	60.108	60.037	55	55	347
	recomb_site_226233	syn09	0.491512	AAATTATGGGCACAGCAGCG	AACGGTAAGGGAAGGGCATG	20	20	59.543	60.034	50	55	364
	recomb_site_240386	syn09	0.347421	GCCCACAACAGACGTCAATG	CCAAGCGCTCAAACCCAATC	20	20	59.762	60.109	55	55	490
	recomb_site_240586	syn09	0.347421	GCCCACAACAGACGTCAATG	CCAAGCGCTCAAACCCAATC	20	20	59.762	60.109	55	55	490
	recomb_site_241742	syn09	0.149684	TAGTTGCGCCTTACAGTCGG	GACGTTCCAAACCGCTTTCC	20	20	60.109	60.041	55	55	399
	recomb_site_242812	syn09	0.135607	ACGATCACGATGACCACCAC	CTCAACAAAGCGCCGATAGC	20	20	60.109	59.973	55	55	468
	recomb_site_245884	syn09	0.853036	AGTTCAGCCAATCACACCCG	TGTTCCGAGTAAGCAGAGGC	20	20	60.606	59.753	55	55	382
	recomb_site_247914	syn09	0.068667	ACATCGGGGTTCCACACATC	TTCATTTTTGCAGCCACCGG	20	20	60.035	59.967	55	50	390
	recomb_site_250835	syn09	1.5216	CAGCGAAAATTGCGAGACCG	TGCAGGTTGAGCCTCTGTTAG	20	21	60.519	59.998	55	52.381	396
	recomb_site_255276	syn09	0.428835	CTCAAGCCCGTAGAAGGTGG	ACTAAGGGGTTGACACGAGC	20	20	60.108	59.679	60	55	305
	recomb_site_255664	syn09	0.55919	GGTGAGCACAACGGTGTTTC	CGTGGTTTGCCCCAATAAGG	20	20	59.971	59.47	55	55	423
	recomb_site_257134	syn09	0.140533	CACGAGCCTCTGACCATACC	TAAAGACGCACAGGCAGAGG	20	20	59.897	60.037	60	55	428
	recomb_site_258361	syn09	1.63775	AGCAGCATCGAATTGAGCATC	ACGTTTACTGGGTCCTGCAG	21	20	59.397	59.965	47.619	55	448
	recomb_site_264026	syn09	3.57298	GAAAGCACTCGCACGCATAG	CGTTCTTTTTCCAAGCAACTGTG	20	23	59.974	59.453	55	43.478	467
	recomb_site_268241	syn09	1.08162	TGGCGGTATCTGTTTCCTCG	TGGGGAACGGGTGATAGAAC	20	20	59.825	59.093	55	55	449
	recomb_site_271223	syn09	0.859639	TCCGCCCCGTAATCCTTTTG	GCAGGGAATGGGCCTCTAAC	20	20	60.393	60.466	55	60	371
	recomb_site_285117	syn09	2.23998	AAGGCTGGTTTGATTGCTGC	ACGAATCATTGAGCGTTCGAG	20	21	59.681	59.079	50	47.619	475
	recomb_site_285412	syn09	2.23998	AAGGCTGGTTTGATTGCTGC	ACGAATCATTGAGCGTTCGAG	20	21	59.681	59.079	50	47.619	475
	recomb_site_289186	syn09	0.339094	TCAGTTTGAAAAAGCGCCGG	GTGCAGCCTATGAATTCGGC	20	20	59.97	59.691	50	55	391
	recomb_site_291392	syn09	3.90492	CAAAGTACAGGCGCTGTCAC	TGTTCAAAATTGTGATGGCTGC	20	22	59.487	58.608	55	40.909	482
	recomb_site_291620	syn09	4.13922	TGCAGCCATCACAATTTTGAAC	CCCCTCCTCGTACTCATGTG	22	20	58.608	59.253	40.909	60	332
	recomb_site_293832	syn09	0.358622	TGCATATGCTACGGGTGACG	ATCCCATCAATGAGGCGGTC	20	20	60.249	59.891	55	55	457
	recomb_site_294071	syn09	0.358622	TGCATATGCTACGGGTGACG	ATCCCATCAATGAGGCGGTC	20	20	60.249	59.891	55	55	457
	recomb_site_300440	syn09	0.136739	TGCAAAGGCCTCCTCTTCTG	GCCGTCTGTGGATTTCATGC	20	20	59.963	59.901	55	55	395
	recomb_site_301467	syn09	1.62625	AGACAGGCCTGTGGATTTCG	CGAAGTTATTCTGCAGGCTCG	20	21	60.036	59.41	55	52.381	500
	recomb_site_301631	syn09	3.3548	TGTAAATGACGCCAAAAAGGAGG	GCCTAAGCAACATCAGCAGC	23	20	59.745	59.9	43.478	55	384
	recomb_site_302351	syn09	0.139621	AGATGGGATAACGTGACCGC	TGGTCCATATCATGCCTCGC	20	20	59.896	59.965	55	55	454
	recomb_site_306926	syn09	1.58113	AGTAGGGTTAAACCGGTGGG	TGGAAGTACGAGACACCGTG	20	20	59.013	59.405	55	55	414
	recomb_site_308367	syn09	0.367293	TCAACGACACCGATTGGGAG	ATGAAGACAGGCCACTTCCC	20	20	60.038	59.67	55	55	443
	recomb_site_308553	syn09	0.367293	TCAACGACACCGATTGGGAG	ATGAAGACAGGCCACTTCCC	20	20	60.038	59.67	55	55	443
	recomb_site_310783	syn09	0.073724	ATCATGGCATCGTCCGTCTC	CTCAATGTGTGGCGTGTGTG	20	20	59.967	60.041	55	55	345
	recomb_site_313431	syn09	1.24804	AAGGAACGCTGTCGGTATCC	GGAACAGATGGGAGCTATGGG	20	21	59.825	59.927	55	57.143	490
	recomb_site_316121	syn09	0.208478	AGATGTCAGTACTGCAGGCG	ATTCCCGAGCCCAAAAGAGG	20	20	59.826	60.034	55	55	493
	recomb_site_321052	syn09	1.11496	ACGAATTTCTCTCCGCCAGG	TTCATCCGTTCGCAGTGACG	20	20	60.108	61.007	55	55	300
	recomb_site_321741	syn09	2.3244	GCGAGATAACACCAGTTGTCC	GCCTACCCCAATCCCGATAC	21	20	59	59.676	52.381	60	371
	recomb_site_323047	syn09	2.53288	TGCATTGGTAGGCGTGGAAG	CGAGAGGCATGTTACGAGACG	20	21	60.676	60.856	55	57.143	423
	recomb_site_328597	syn09	0.145802	GGAACAGCAGATGGAGGACC	CAAAATTCAGGGTGTGCGGG	20	20	60.107	60.038	60	55	330
	recomb_site_330226	syn09	1.73885	GGCAAAGTATTGTCGGCTGC	TCTCCAGCCATAACCACTTCC	20	21	60.179	59.44	55	52.381	482
	recomb_site_331076	syn09	1.58326	GCGGTAGAGCCCTCAAAATTG	CTGCAGGTATTCCTCCACCC	21	20	59.598	59.819	52.381	60	354
	recomb_site_336188	syn09	2.64656	AGCGTCTTAGGAAAGCATTCG	CACCACGCAATTGGATCTCG	21	20	58.728	59.625	47.619	55	457
	recomb_site_338735	syn09	0.21954	AACACCCCTGGAAGTGACAC	TACGGGGAATGTCTGTGTGC	20	20	59.817	60.037	55	55	398
	recomb_site_340631	syn09	0.196374	GCAACGACTGCGAGTAAACC	CCTATGGCAGCTCTTCTCGG	20	20	59.837	59.967	55	60	304
	recomb_site_345817	syn09	1.29516	GAACTGCGCTCATTATCGTCG	CACAACATGGCCTCCCTAGG	21	20	59.812	60.107	52.381	60	413
	recomb_site_347653	syn09	0.131255	ATTCCTCAACAGGCAGACGG	CAAAGGCGTATGTGCGTCTG	20	20	60.036	59.905	55	55	419
	recomb_site_349298	syn09	0.066648	CCGCCAACAACAACTGGAAG	AAGAGACGGAACATGGGCAG	20	20	59.969	60.036	55	55	394
	recomb_site_349456	syn09	0.066648	CCGCCAACAACAACTGGAAG	AAGAGACGGAACATGGGCAG	20	20	59.969	60.036	55	55	394
	recomb_site_351287	syn09	0.203258	TGTGGCCACAGAACAGAAGG	CGCTTCAGCTCAATTCGTCG	20	20	60.179	59.976	55	55	446
	recomb_site_351532	syn09	0.203258	TGTGGCCACAGAACAGAAGG	CGCTTCAGCTCAATTCGTCG	20	20	60.179	59.976	55	55	446
	recomb_site_355574	syn09	0.566708	TTTACTCAAGCCGTCCGTGG	TGGTTGCTACTCGCTCTTCC	20	20	60.32	59.753	55	55	469
	recomb_site_360291	syn09	0.290815	GCTCAGCGGTCAAGAAAACG	TGGGACATCGCATACCTTGG	20	20	60.111	59.82	55	55	302
	recomb_site_361236	syn09	0.49149	CCTACCGGCGTTCCTATTGG	ACGGTCACTTGCATGCATTG	20	20	60.25	59.758	60	50	491
	recomb_site_364496	syn09	0.144637	GTAGGTTGGACTCAGGCGTC	TCTTGGGAGTCTTGCAGCTG	20	20	60.109	59.964	60	55	312
	recomb_site_368834	syn09	1.50069	AACCAGGAAACAAGCGCAAC	CCAGATGCTGGCGTTAAGAAC	20	21	59.898	59.602	50	52.381	495
	recomb_site_369013	syn09	1.4573	TGCAGGACCAAGGTTACTGAG	GCAAGAACGCAACTGGGATG	21	20	59.652	60.11	52.381	55	433
	recomb_site_370978	syn09	0.566708	TACAGCCAAGAGCCGACTTC	CACTGCTTTGCCCAACATGG	20	20	59.753	60.32	55	55	365
	recomb_site_371113	syn09	0.566708	TACAGCCAAGAGCCGACTTC	CACTGCTTTGCCCAACATGG	20	20	59.753	60.32	55	55	365
	recomb_site_372534	syn09	0.628207	TCAAAATTGCAGCCGTGGAG	CGGTCAAGGGCACAGTTTTG	20	20	59.402	59.969	50	55	313
	recomb_site_376690	syn09	1.11911	TGACCTCTGCGATGACACAG	TAGGCTCAAACAAGCGCAAG	20	20	59.755	59.126	55	50	300
	recomb_site_378187	syn09	0.353424	TGATACGGCACACTTCAGGG	AAAGTAGCGTGGGGATAGCG	20	20	59.751	59.896	55	55	404
	recomb_site_378416	syn09	0.26736	TTTCGCTATCCCCACGCTAC	CGTTAGCACCGACTTGCAAG	20	20	59.896	59.836	55	55	378
	recomb_site_379425	syn09	1.19044	CAATTTGTGGTGGCGACGTG	GCCAAGTGCCAAACCAGTTG	20	20	60.66	60.53	55	55	460
	recomb_site_381474	syn09	0.778964	TCAGTGCTCTTTACCGTGCC	AGAACACTACAGCGATGGCG	20	20	60.32	60.459	55	55	421
	recomb_site_385950	syn09	3.16782	GCAAAGTTCTTGCTGGGAAATG	AGCCTATTGCCTCGAGAAGC	22	20	58.938	59.894	45.455	55	475
	recomb_site_386127	syn09	3.16782	GCAAAGTTCTTGCTGGGAAATG	AGCCTATTGCCTCGAGAAGC	22	20	58.938	59.894	45.455	55	475
	recomb_site_387572	syn09	0.072876	CAGGGGAATTTTGGCGGTTG	ACTCTGGCCAACGAGGAAAG	20	20	60.037	59.965	55	55	452
	recomb_site_388654	syn09	0.127238	AATGGCCGCACAAAACTGTC	CAGTGATAAAGTGCGTGCCG	20	20	59.968	59.905	50	55	393
	recomb_site_390240	syn09	0.351816	CAACCAGTTTGGCCACCAAG	CAGCCGCGTAATTCGTTCAC	20	20	59.895	60.247	55	55	495
	recomb_site_390457	syn09	0.706368	TCCGGTATGTTGGGCTTGAG	GAAAAGGCGCGTGCTTTAGG	20	20	59.748	60.454	55	55	440
	recomb_site_392886	syn09	0.35265	GCCCATGCACTAGCGAAATG	TTGCTCCCTCAGATTGGTGC	20	20	59.97	60.323	55	55	483
	recomb_site_396988	syn09	0.491506	CCTGGGGAAAAAGTGTGCAC	CGGTAGTCCCATCGGAACAG	20	20	59.611	59.898	55	60	485
	recomb_site_399913	syn09	0.504948	ATTTCCGCGTTCTCTCTGGG	ATTATAGGGTGCCGAGGTGC	20	20	60.108	59.603	55	55	451
	recomb_site_401866	syn09	0.482617	GTGAGAGCTACGCTTCCTGG	CACGTTTCGACAAGTGGTGG	20	20	60.179	59.697	60	55	474
	recomb_site_403670	syn09	1.50603	TCCGCTCTGTGCTAAATAGGC	TGCTTCGTTGAACGTTGAGC	21	20	60.203	59.697	52.381	50	454
	Failed target predictions
	recomb_site_000303
	recomb_site_000605
	recomb_site_000648
	recomb_site_400868
	recomb_site_404655
	recomb_site_405661

[truncated: 8 more sheets: synX, synXI, synXII, synXIII, synXIV, synXV, synXVI, tRNA neochromosome]
