# Supplementary material for: An Optimized Genotyping Workflow for Identifying Highly SCRaMbLEd Synthetic Yeasts
Source: ACS Synth Biol. 2024 Apr 10;13(4):1116–27. doi: 10.1021/acssynbio.3c00476 (PMC11036488; doi:10.1021/acssynbio.3c00476)
Supplement: Supplementary file 3 — sb3c00476_si_003.zip [file sb3c00476_si_003.zip]

Archive with 10 entries (9 files):
- S2_Lindeboom_genbank/
- S2_Lindeboom_genbank/pSL0014.dna
- S2_Lindeboom_genbank/pSL0096.dna
- S2_Lindeboom_genbank/pSL0097.dna
- S2_Lindeboom_genbank/pSL0098.dna
- S2_Lindeboom_genbank/pSL0270.dna
- S2_Lindeboom_genbank/pSL0271.dna
- S2_Lindeboom_genbank/pSL0272.dna
- S2_Lindeboom_genbank/pSL0370.dna
- S2_Lindeboom_genbank/SLy066_circular_synIII.dna
